# Supplementary material for: (E)-3-Hy­droxy-5,5-dimethyl-2-(3-phenyl­prop-2-en-1-yl)cyclo­hex-2-en-1-one
Source: Acta Crystallogr Sect E Struct Rep Online. 2011 Aug 17;67(Pt 9):o2337. doi: 10.1107/S160053681103220X (PMC3200708; doi:10.1107/S160053681103220X)
Supplement: Supplementary file 1 [file e-67-o2337-sup1.cif]

##############################################################################
#                                                                            #
# This CIF contains the data in a paper accepted for publication in          #
# Acta Crystallographica Section E. It conforms to the requirements of       #
# Notes for Authors for Acta Crystallographica Section E, and has been       #
# peer reviewed under the auspices of the IUCr Commission on Journals.       #
#                                                                            #
# Full details of the Crystallographic Information File format               #
# are given in the paper "The Crystallographic Information File (CIF):       #
# a New Standard Archive File for Crystallography" by S. R. Hall, F. H.      #
# Allen and I. D. Brown [Acta Cryst. (1991), A47, 655-685].                  #
#                                                                            #
# The current version of the core CIF dictionary is obtainable from          #
# ftp://ftp.iucr.org/pub/cif_core.dic.                                       #
#                                                                            #
# Software is freely available for graphical display of the structure(s)     #
# in this CIF. For information consult the CIF software page                 #
# http://www.iucr.org/resources/cif/software.                                #
#                                                                            #
# This file may be used for bona fide research purposes within the           #
# scientific community so long as proper attribution is given to the journal # 
# article from which it was obtained.                                        #
#                                                                            #
##############################################################################
data_global
_audit_creation_method     SHELXL-97
_journal_date_recd_electronic     2011-08-08
_journal_date_accepted     2011-08-08
_journal_name_full     'Acta Crystallographica, Section E'
_journal_year     2011
_journal_volume     67
_journal_issue      9
_journal_page_first     o2337
_journal_page_last     o2337
_journal_paper_category     QO
_journal_coeditor_code     BT5605
_publ_contact_author
;
     Dr. Seik Weng Ng
     Department of Chemistry
     University of Malaya
     50603 Kuala Lumpur
     Malaysia
;
_publ_contact_author_email     seikweng@um.edu.my
_publ_contact_author_fax     '03 7967 4193'
_publ_contact_author_phone     '03 7967 6778'
_publ_section_title
;
(<i>E</i>)-3-Hydroxy-5,5-dimethyl-2-(3-phenylprop-2-en-1-yl)cyclohex-2-en-1-one
;
loop_
    _publ_author_name
    _publ_author_address
    'Zonouzi, Afsaneh'
;
     Department of Chemistry
     College of Science
     University of Tehran
     PO Box 14155-6455 Tehran
     Iran
;
    'Izakiana, Zakieh'
;
     Department of Chemistry
     College of Science
     University of Tehran
     PO Box 14155-6455 Tehran
     Iran
;
    'Ng, Seik Weng'
;
     Department of Chemistry
     University of Malaya
     50603 Kuala Lumpur
     Malaysia
     and
    Chemistry Department
    Faculty of Science
    King Abdulaziz University
    PO Box 80203 Jeddah
    Saudi Arabia
;
_publ_section_synopsis     .
data_I
_audit_creation_method     SHELXL-97
_chemical_name_systematic
;
(<i>E</i>)-3-Hydroxy-5,5-dimethyl-2-(3-phenylprop-2-en-1-yl)cyclohex-2-en-1-one
;
_chemical_name_common     ?
_chemical_formula_moiety     'C17 H20 O2'
_chemical_formula_sum     'C17 H20 O2'
_chemical_formula_iupac     'C17 H20 O2'
_chemical_formula_weight     256.33
_chemical_melting_point     ?
_symmetry_cell_setting     triclinic
_symmetry_space_group_name_H-M     'P -1'
_symmetry_space_group_name_Hall     '-P 1'
loop_
    _symmetry_equiv_pos_as_xyz
    'x, y, z'
    '-x, -y, -z'
_cell_length_a     5.6480(2)
_cell_length_b     10.9077(5)
_cell_length_c     12.4762(8)
_cell_angle_alpha     70.999(5)
_cell_angle_beta     89.533(4)
_cell_angle_gamma     75.783(4)
_cell_volume     702.31(6)
_cell_formula_units_Z     2
_cell_measurement_reflns_used     3442
_cell_measurement_theta_min     2.28
_cell_measurement_theta_max     29.33
_cell_measurement_temperature     100(2)
_exptl_crystal_description     block
_exptl_crystal_colour     colorless
_exptl_crystal_size_max     0.30
_exptl_crystal_size_mid     0.25
_exptl_crystal_size_min     0.20
_exptl_crystal_density_diffrn     1.212
_exptl_crystal_density_meas     ?
_exptl_crystal_density_method     'not measured'
_exptl_crystal_F_000     276
_exptl_absorpt_coefficient_mu     0.078
_exptl_absorpt_correction_type     multi-scan
_exptl_absorpt_process_details     '(CrysAlis PRO; Agilent, 2010)'
_exptl_absorpt_correction_T_min     0.9771
_exptl_absorpt_correction_T_max     0.9846
_diffrn_ambient_temperature     100(2)
_diffrn_radiation_type     MoK\a
_diffrn_radiation_wavelength     0.71073
_diffrn_radiation_source     'SuperNova (Mo) X-ray Source'
_diffrn_radiation_monochromator     Mirror
_diffrn_measurement_device_type
                  'Agilent SuperNova Dual diffractometer with an Atlas detector'
_diffrn_measurement_method     \w
_diffrn_detector_area_resol_mean     10.4041
_diffrn_reflns_number     6734
_diffrn_reflns_av_R_equivalents     0.0258
_diffrn_reflns_av_sigmaI/netI     0.0414
_diffrn_reflns_theta_min     3.09
_diffrn_reflns_theta_max     27.50
_diffrn_reflns_theta_full     27.50
_diffrn_measured_fraction_theta_max     0.966
_diffrn_measured_fraction_theta_full     0.966
_diffrn_reflns_limit_h_min     -7
_diffrn_reflns_limit_h_max     7
_diffrn_reflns_limit_k_min     -14
_diffrn_reflns_limit_k_max     14
_diffrn_reflns_limit_l_min     -11
_diffrn_reflns_limit_l_max     16
_diffrn_standards_number     0
_diffrn_standards_interval_count     0
_diffrn_standards_interval_time     0
_diffrn_standards_decay_%     0
_reflns_number_total     3119
_reflns_number_gt     2554
_reflns_threshold_expression     I>2\s(I)
_refine_ls_structure_factor_coef     Fsqd
_refine_ls_matrix_type     full
_refine_ls_R_factor_all     0.0577
_refine_ls_R_factor_gt     0.0453
_refine_ls_wR_factor_gt     0.1092
_refine_ls_wR_factor_ref     0.1203
_refine_ls_goodness_of_fit_ref     1.022
_refine_ls_restrained_S_all     1.022
_refine_ls_number_reflns     3119
_refine_ls_number_parameters     174
_refine_ls_number_restraints     0
_refine_ls_hydrogen_treatment     constr
_refine_ls_weighting_scheme     calc
_refine_ls_weighting_details
         'calc w=1/[\s^2^(Fo^2^)+(0.0515P)^2^+0.1884P] where P=(Fo^2^+2Fc^2^)/3'
_atom_sites_solution_hydrogens     geom
_atom_sites_solution_primary     direct
_atom_sites_solution_secondary     difmap
_refine_ls_shift/su_max     0.001
_refine_ls_shift/su_mean     0.001
_refine_diff_density_max     0.285
_refine_diff_density_min     -0.205
_refine_ls_extinction_method     none
_refine_ls_extinction_coef     ?
loop_
    _atom_type_symbol
    _atom_type_description
    _atom_type_scat_dispersion_real
    _atom_type_scat_dispersion_imag
    _atom_type_scat_source
    'C' 'C' 0.0033 0.0016
                         'International Tables Vol C Tables 4.2.6.8 and 6.1.1.4'
    'H' 'H' 0.0000 0.0000
                         'International Tables Vol C Tables 4.2.6.8 and 6.1.1.4'
    'O' 'O' 0.0106 0.0060
                         'International Tables Vol C Tables 4.2.6.8 and 6.1.1.4'
_computing_data_collection     'CrysAlis PRO (Agilent, 2010)'
_computing_cell_refinement     'CrysAlis PRO (Agilent, 2010)'
_computing_data_reduction     'CrysAlis PRO (Agilent, 2010)'
_computing_structure_solution     'SHELXS97 (Sheldrick, 2008)'
_computing_structure_refinement     'SHELXL97 (Sheldrick, 2008)'
_computing_molecular_graphics     'X-SEED (Barbour, 2001)'
_computing_publication_material     'publCIF (Westrip, 2010)'
loop_
    _atom_site_type_symbol
    _atom_site_label
    _atom_site_fract_x
    _atom_site_fract_y
    _atom_site_fract_z
    _atom_site_U_iso_or_equiv
    _atom_site_adp_type
    _atom_site_calc_flag
    _atom_site_refinement_flags
    _atom_site_occupancy
    _atom_site_symmetry_multiplicity
    _atom_site_disorder_assembly
    _atom_site_disorder_group
    O O1 0.86917(17) 0.62115(9) 0.45112(9) 0.0271(3) Uani d . 1 1 . .
    H H1 0.9361 0.5411 0.4900 0.041 Uiso calc PR 0.50 1 . .
    O O2 0.19642(18) 0.96431(9) 0.45314(9) 0.0290(3) Uani d . 1 1 . .
    H H2 0.0794 0.9797 0.4929 0.044 Uiso calc PR 0.50 1 A -1
    C C1 0.6812(2) 0.66673(13) 0.50012(11) 0.0197(3) Uani d . 1 1 . .
    C C2 0.6155(3) 0.57371(13) 0.60766(12) 0.0233(3) Uani d . 1 1 . .
    H H2A 0.7686 0.5134 0.6523 0.028 Uiso calc R 1 1 . .
    H H2B 0.5231 0.5172 0.5873 0.028 Uiso calc R 1 1 . .
    C C3 0.4630(2) 0.64378(13) 0.68296(12) 0.0205(3) Uani d . 1 1 . .
    C C4 0.2525(2) 0.75600(14) 0.60738(12) 0.0232(3) Uani d . 1 1 . .
    H H4A 0.1305 0.7150 0.5857 0.028 Uiso calc R 1 1 . .
    H H4B 0.1708 0.8122 0.6521 0.028 Uiso calc R 1 1 . .
    C C5 0.3312(2) 0.84458(13) 0.50111(11) 0.0205(3) Uani d . 1 1 . .
    C C6 0.5413(2) 0.79848(13) 0.45053(11) 0.0204(3) Uani d . 1 1 . .
    C C7 0.3597(3) 0.54314(14) 0.77432(13) 0.0279(3) Uani d . 1 1 . .
    H H7A 0.2623 0.5885 0.8223 0.042 Uiso calc R 1 1 . .
    H H7B 0.4949 0.4707 0.8213 0.042 Uiso calc R 1 1 . .
    H H7C 0.2558 0.5056 0.7380 0.042 Uiso calc R 1 1 . .
    C C8 0.6225(2) 0.70218(14) 0.74076(12) 0.0246(3) Uani d . 1 1 . .
    H H8A 0.5235 0.7468 0.7888 0.037 Uiso calc R 1 1 . .
    H H8B 0.6887 0.7674 0.6828 0.037 Uiso calc R 1 1 . .
    H H8C 0.7578 0.6298 0.7878 0.037 Uiso calc R 1 1 . .
    C C9 0.6047(2) 0.88745(13) 0.34042(12) 0.0218(3) Uani d . 1 1 . .
    H H9A 0.7842 0.8612 0.3361 0.026 Uiso calc R 1 1 . .
    H H9B 0.5595 0.9811 0.3404 0.026 Uiso calc R 1 1 . .
    C C10 0.4806(2) 0.88266(13) 0.23604(12) 0.0232(3) Uani d . 1 1 . .
    H H10 0.5208 0.9356 0.1648 0.028 Uiso calc R 1 1 . .
    C C11 0.3217(2) 0.81262(13) 0.23315(12) 0.0223(3) Uani d . 1 1 . .
    H H11 0.2803 0.7602 0.3043 0.027 Uiso calc R 1 1 . .
    C C12 0.2022(2) 0.80775(13) 0.13049(12) 0.0218(3) Uani d . 1 1 . .
    C C13 0.0192(2) 0.74014(14) 0.14118(13) 0.0257(3) Uani d . 1 1 . .
    H H13 -0.0262 0.6972 0.2147 0.031 Uiso calc R 1 1 . .
    C C14 -0.0978(3) 0.73432(15) 0.04654(14) 0.0303(4) Uani d . 1 1 . .
    H H14 -0.2210 0.6869 0.0557 0.036 Uiso calc R 1 1 . .
    C C15 -0.0356(3) 0.79759(15) -0.06144(14) 0.0294(3) Uani d . 1 1 . .
    H H15 -0.1168 0.7944 -0.1265 0.035 Uiso calc R 1 1 . .
    C C16 0.1453(3) 0.86525(14) -0.07378(13) 0.0275(3) Uani d . 1 1 . .
    H H16 0.1881 0.9093 -0.1476 0.033 Uiso calc R 1 1 . .
    C C17 0.2645(3) 0.86914(14) 0.02109(13) 0.0256(3) Uani d . 1 1 . .
    H H17 0.3910 0.9144 0.0116 0.031 Uiso calc R 1 1 . .
loop_
    _atom_site_aniso_label
    _atom_site_aniso_U_11
    _atom_site_aniso_U_22
    _atom_site_aniso_U_33
    _atom_site_aniso_U_12
    _atom_site_aniso_U_13
    _atom_site_aniso_U_23
    O1 0.0254(5) 0.0248(5) 0.0264(6) 0.0015(4) 0.0035(4) -0.0083(4)
    O2 0.0268(5) 0.0248(5) 0.0275(6) 0.0032(4) 0.0059(4) -0.0055(4)
    C1 0.0183(6) 0.0232(6) 0.0187(7) -0.0033(5) 0.0006(5) -0.0100(6)
    C2 0.0290(7) 0.0201(6) 0.0191(7) -0.0029(6) 0.0011(5) -0.0065(5)
    C3 0.0201(6) 0.0218(6) 0.0188(7) -0.0050(5) 0.0027(5) -0.0059(5)
    C4 0.0189(6) 0.0276(7) 0.0210(8) -0.0039(6) 0.0022(5) -0.0067(6)
    C5 0.0190(6) 0.0216(6) 0.0197(7) -0.0021(5) -0.0008(5) -0.0076(5)
    C6 0.0208(6) 0.0225(6) 0.0179(7) -0.0045(5) 0.0004(5) -0.0075(5)
    C7 0.0292(7) 0.0281(7) 0.0236(8) -0.0078(6) 0.0044(6) -0.0047(6)
    C8 0.0226(7) 0.0296(7) 0.0226(8) -0.0047(6) 0.0006(5) -0.0116(6)
    C9 0.0215(6) 0.0202(6) 0.0220(8) -0.0041(5) 0.0030(5) -0.0056(5)
    C10 0.0249(7) 0.0237(7) 0.0180(7) -0.0047(6) 0.0038(5) -0.0040(5)
    C11 0.0228(6) 0.0225(6) 0.0174(7) -0.0026(5) 0.0028(5) -0.0036(5)
    C12 0.0214(6) 0.0204(6) 0.0204(7) -0.0008(5) 0.0016(5) -0.0061(5)
    C13 0.0242(7) 0.0239(7) 0.0247(8) -0.0046(6) 0.0017(6) -0.0035(6)
    C14 0.0257(7) 0.0306(7) 0.0354(9) -0.0109(6) 0.0003(6) -0.0093(7)
    C15 0.0286(7) 0.0323(8) 0.0288(9) -0.0058(6) -0.0025(6) -0.0134(7)
    C16 0.0319(7) 0.0296(7) 0.0216(8) -0.0076(6) 0.0054(6) -0.0098(6)
    C17 0.0253(7) 0.0289(7) 0.0250(8) -0.0106(6) 0.0047(6) -0.0095(6)
loop_
    _geom_bond_atom_site_label_1
    _geom_bond_atom_site_label_2
    _geom_bond_site_symmetry_2
    _geom_bond_distance
    _geom_bond_publ_flag
    O1 C1 . 1.2946(16) ?
    O1 H1 . 0.8400 ?
    O2 C5 . 1.2858(16) ?
    O2 H2 . 0.8400 ?
    C1 C6 . 1.3941(18) ?
    C1 C2 . 1.5026(19) ?
    C2 C3 . 1.5296(19) ?
    C2 H2A . 0.9900 ?
    C2 H2B . 0.9900 ?
    C3 C8 . 1.5260(19) ?
    C3 C7 . 1.5276(19) ?
    C3 C4 . 1.5339(17) ?
    C4 C5 . 1.5020(19) ?
    C4 H4A . 0.9900 ?
    C4 H4B . 0.9900 ?
    C5 C6 . 1.4002(18) ?
    C6 C9 . 1.5005(19) ?
    C7 H7A . 0.9800 ?
    C7 H7B . 0.9800 ?
    C7 H7C . 0.9800 ?
    C8 H8A . 0.9800 ?
    C8 H8B . 0.9800 ?
    C8 H8C . 0.9800 ?
    C9 C10 . 1.506(2) ?
    C9 H9A . 0.9900 ?
    C9 H9B . 0.9900 ?
    C10 C11 . 1.3212(19) ?
    C10 H10 . 0.9500 ?
    C11 C12 . 1.475(2) ?
    C11 H11 . 0.9500 ?
    C12 C13 . 1.3922(19) ?
    C12 C17 . 1.396(2) ?
    C13 C14 . 1.385(2) ?
    C13 H13 . 0.9500 ?
    C14 C15 . 1.386(2) ?
    C14 H14 . 0.9500 ?
    C15 C16 . 1.381(2) ?
    C15 H15 . 0.9500 ?
    C16 C17 . 1.384(2) ?
    C16 H16 . 0.9500 ?
    C17 H17 . 0.9500 ?
loop_
    _geom_angle_atom_site_label_1
    _geom_angle_atom_site_label_2
    _geom_angle_atom_site_label_3
    _geom_angle_site_symmetry_1
    _geom_angle_site_symmetry_3
    _geom_angle
    _geom_angle_publ_flag
    C1 O1 H1 . . 109.5 ?
    C5 O2 H2 . . 109.5 ?
    O1 C1 C6 . . 119.59(12) ?
    O1 C1 C2 . . 118.58(11) ?
    C6 C1 C2 . . 121.80(11) ?
    C1 C2 C3 . . 114.71(11) ?
    C1 C2 H2A . . 108.6 ?
    C3 C2 H2A . . 108.6 ?
    C1 C2 H2B . . 108.6 ?
    C3 C2 H2B . . 108.6 ?
    H2A C2 H2B . . 107.6 ?
    C8 C3 C7 . . 108.85(12) ?
    C8 C3 C2 . . 110.02(11) ?
    C7 C3 C2 . . 109.82(11) ?
    C8 C3 C4 . . 110.21(11) ?
    C7 C3 C4 . . 109.84(11) ?
    C2 C3 C4 . . 108.10(11) ?
    C5 C4 C3 . . 114.10(11) ?
    C5 C4 H4A . . 108.7 ?
    C3 C4 H4A . . 108.7 ?
    C5 C4 H4B . . 108.7 ?
    C3 C4 H4B . . 108.7 ?
    H4A C4 H4B . . 107.6 ?
    O2 C5 C6 . . 119.25(12) ?
    O2 C5 C4 . . 118.89(11) ?
    C6 C5 C4 . . 121.80(11) ?
    C1 C6 C5 . . 119.10(12) ?
    C1 C6 C9 . . 120.71(12) ?
    C5 C6 C9 . . 120.07(11) ?
    C3 C7 H7A . . 109.5 ?
    C3 C7 H7B . . 109.5 ?
    H7A C7 H7B . . 109.5 ?
    C3 C7 H7C . . 109.5 ?
    H7A C7 H7C . . 109.5 ?
    H7B C7 H7C . . 109.5 ?
    C3 C8 H8A . . 109.5 ?
    C3 C8 H8B . . 109.5 ?
    H8A C8 H8B . . 109.5 ?
    C3 C8 H8C . . 109.5 ?
    H8A C8 H8C . . 109.5 ?
    H8B C8 H8C . . 109.5 ?
    C6 C9 C10 . . 114.36(11) ?
    C6 C9 H9A . . 108.7 ?
    C10 C9 H9A . . 108.7 ?
    C6 C9 H9B . . 108.7 ?
    C10 C9 H9B . . 108.7 ?
    H9A C9 H9B . . 107.6 ?
    C11 C10 C9 . . 126.85(13) ?
    C11 C10 H10 . . 116.6 ?
    C9 C10 H10 . . 116.6 ?
    C10 C11 C12 . . 126.52(13) ?
    C10 C11 H11 . . 116.7 ?
    C12 C11 H11 . . 116.7 ?
    C13 C12 C17 . . 117.74(13) ?
    C13 C12 C11 . . 119.70(13) ?
    C17 C12 C11 . . 122.56(12) ?
    C14 C13 C12 . . 121.20(14) ?
    C14 C13 H13 . . 119.4 ?
    C12 C13 H13 . . 119.4 ?
    C13 C14 C15 . . 120.14(14) ?
    C13 C14 H14 . . 119.9 ?
    C15 C14 H14 . . 119.9 ?
    C16 C15 C14 . . 119.51(14) ?
    C16 C15 H15 . . 120.2 ?
    C14 C15 H15 . . 120.2 ?
    C15 C16 C17 . . 120.19(14) ?
    C15 C16 H16 . . 119.9 ?
    C17 C16 H16 . . 119.9 ?
    C16 C17 C12 . . 121.20(13) ?
    C16 C17 H17 . . 119.4 ?
    C12 C17 H17 . . 119.4 ?
loop_
    _geom_torsion_atom_site_label_1
    _geom_torsion_atom_site_label_2
    _geom_torsion_atom_site_label_3
    _geom_torsion_atom_site_label_4
    _geom_torsion_site_symmetry_1
    _geom_torsion_site_symmetry_2
    _geom_torsion_site_symmetry_3
    _geom_torsion_site_symmetry_4
    _geom_torsion
    _geom_torsion_publ_flag
    O1 C1 C2 C3 . . . . 157.55(12) ?
    C6 C1 C2 C3 . . . . -24.44(18) ?
    C1 C2 C3 C8 . . . . -72.89(14) ?
    C1 C2 C3 C7 . . . . 167.32(11) ?
    C1 C2 C3 C4 . . . . 47.50(15) ?
    C8 C3 C4 C5 . . . . 71.88(15) ?
    C7 C3 C4 C5 . . . . -168.20(12) ?
    C2 C3 C4 C5 . . . . -48.39(15) ?
    C3 C4 C5 O2 . . . . -156.07(12) ?
    C3 C4 C5 C6 . . . . 26.60(18) ?
    O1 C1 C6 C5 . . . . 176.74(12) ?
    C2 C1 C6 C5 . . . . -1.3(2) ?
    O1 C1 C6 C9 . . . . 0.7(2) ?
    C2 C1 C6 C9 . . . . -177.34(12) ?
    O2 C5 C6 C1 . . . . -177.27(12) ?
    C4 C5 C6 C1 . . . . 0.1(2) ?
    O2 C5 C6 C9 . . . . -1.2(2) ?
    C4 C5 C6 C9 . . . . 176.16(12) ?
    C1 C6 C9 C10 . . . . 90.63(15) ?
    C5 C6 C9 C10 . . . . -85.41(15) ?
    C6 C9 C10 C11 . . . . 2.01(19) ?
    C9 C10 C11 C12 . . . . -179.55(12) ?
    C10 C11 C12 C13 . . . . -173.29(13) ?
    C10 C11 C12 C17 . . . . 6.5(2) ?
    C17 C12 C13 C14 . . . . -0.2(2) ?
    C11 C12 C13 C14 . . . . 179.59(12) ?
    C12 C13 C14 C15 . . . . -0.7(2) ?
    C13 C14 C15 C16 . . . . 0.6(2) ?
    C14 C15 C16 C17 . . . . 0.4(2) ?
    C15 C16 C17 C12 . . . . -1.3(2) ?
    C13 C12 C17 C16 . . . . 1.2(2) ?
    C11 C12 C17 C16 . . . . -178.59(12) ?
loop_
    _geom_hbond_atom_site_label_D
    _geom_hbond_atom_site_label_H
    _geom_hbond_atom_site_label_A
    _geom_hbond_site_symmetry_A
    _geom_hbond_distance_DH
    _geom_hbond_distance_HA
    _geom_hbond_distance_DA
    _geom_hbond_angle_DHA
    _geom_hbond_publ_flag
    O1 H1 O1 2_766 0.84 1.76 2.582(2) 166 yes
    O2 H2 O2 2_576 0.84 1.74 2.569(2) 167 yes
