# Supplementary material for: (E)-3-Hy­droxy-5,5-dimethyl-2-(3-phenyl­prop-2-en-1-yl)cyclo­hex-2-en-1-one
Source: Acta Crystallogr Sect E Struct Rep Online. 2011 Aug 17;67(Pt 9):o2337. doi: 10.1107/S160053681103220X (PMC3200708; doi:10.1107/S160053681103220X)
Supplement: Supplementary file 2 [file e-67-o2337-Isup2.hkl]

# 
# h,k,l, Fc-squared, Fo-squared, sigma(Fo-squared) and status flag 
# 
data_I
_shelx_title '  P-1' 
_shelx_refln_list_code          4 
_shelx_F_calc_maximum       79.92 
_exptl_crystal_F_000       276.00 
_reflns_d_resolution_high  0.7696 
 
loop_ 
 _symmetry_equiv_pos_as_xyz 
 'x, y, z' 
 '-x, -y, -z' 
 
_cell_length_a     5.6480 
_cell_length_b    10.9077 
_cell_length_c    12.4762 
_cell_angle_alpha  70.999 
_cell_angle_beta   89.533 
_cell_angle_gamma  75.783 
 
_shelx_F_squared_multiplier     1.000 
 
loop_ 
 _refln_index_h 
 _refln_index_k 
 _refln_index_l 
 _refln_F_squared_calc 
 _refln_F_squared_meas 
 _refln_F_squared_sigma 
 _refln_observed_status 
   1   0   0      635.11      608.07      3.05 o 
   2   0   0      100.81       97.13      1.65 o 
   3   0   0        1.85        6.48      0.58 o 
   4   0   0        7.61        8.39      1.01 o 
   5   0   0        0.27       -0.10      0.37 o 
   6   0   0       31.40       33.55      3.51 o 
   7   0   0        3.42        1.80      1.04 o 
  -6   1   0        2.92        2.62      1.02 o 
  -5   1   0        0.36       -0.07      0.35 o 
  -4   1   0      122.67      128.34      3.67 o 
  -3   1   0      225.24      239.28      3.73 o 
  -2   1   0       95.36      100.22      2.11 o 
  -1   1   0      119.15      121.97      1.63 o 
   1   1   0      512.15      495.18      3.90 o 
   2   1   0       73.93       74.20      1.67 o 
   3   1   0     1406.27     1472.13      9.63 o 
   4   1   0       47.72       51.56      1.99 o 
   5   1   0       40.48       41.14      2.45 o 
   6   1   0        0.00       -1.66      1.27 o 
   7   1   0       16.36       18.56      2.84 o 
  -6   2   0        4.16        4.71      2.06 o 
  -5   2   0      212.31      228.96      8.55 o 
  -4   2   0      101.82      107.40      3.53 o 
  -3   2   0        7.54        8.43      0.70 o 
  -2   2   0      248.74      271.63      3.45 o 
  -1   2   0     4497.50     4264.77     51.44 o 
   0   2   0     2532.57     2420.77     22.88 o 
   1   2   0     1635.43     1583.01     13.49 o 
   2   2   0       23.15       22.94      0.98 o 
   3   2   0      444.06      469.82      7.33 o 
   4   2   0        4.65        1.91      0.79 o 
   5   2   0       32.13       25.32      3.67 o 
   6   2   0        9.29       10.01      1.77 o 
   7   2   0        1.44        0.36      0.72 o 
  -6   3   0        1.50        2.30      1.51 o 
  -5   3   0        1.44        1.00      4.92 o 
  -4   3   0        5.07        4.83      0.73 o 
  -3   3   0       89.84       91.51      2.19 o 
  -2   3   0        2.23        2.47      0.37 o 
  -1   3   0       73.60       85.60      1.30 o 
   0   3   0      657.94      618.76      4.72 o 
   1   3   0      244.66      228.95      4.52 o 
   2   3   0       42.77       48.00      1.61 o 
   3   3   0        9.27       13.03      0.92 o 
   4   3   0       25.38       25.52      1.56 o 
   5   3   0        4.50        5.31      0.97 o 
   6   3   0       24.79       24.47      2.80 o 
   7   3   0       25.73       26.92      3.29 o 
  -6   4   0        3.99        3.70      1.51 o 
  -5   4   0        6.76        4.26      1.27 o 
  -4   4   0      254.56      261.58      6.18 o 
  -3   4   0        0.36        0.46      0.43 o 
  -2   4   0      125.88      117.94      4.52 o 
  -1   4   0     1026.92     1047.63      6.45 o 
   0   4   0       99.89      100.74      2.21 o 
   1   4   0        0.18        0.23      0.17 o 
   2   4   0      330.57      306.37     16.41 o 
   3   4   0      251.35      263.01      3.99 o 
   4   4   0       10.97       13.87      1.00 o 
   5   4   0      320.15      311.28      6.16 o 
   6   4   0       21.01       20.59      2.50 o 
   7   4   0        3.11        2.01      1.23 o 
  -5   5   0        2.60        0.82      0.86 o 
  -4   5   0        5.23        6.87      1.70 o 
  -3   5   0        1.42        1.20      0.32 o 
  -2   5   0       72.61       71.97      1.39 o 
  -1   5   0       18.75       12.68      0.75 o 
   0   5   0       50.37       72.55      2.10 o 
   1   5   0      237.79      225.67      3.85 o 
   2   5   0        0.57        0.80      0.16 o 
   3   5   0      208.95      193.62      4.42 o 
   4   5   0        6.70        5.78      0.60 o 
   5   5   0        0.34        0.78      0.42 o 
   6   5   0       82.12       79.68      7.78 o 
   7   5   0        0.73        0.75      0.58 o 
  -5   6   0        7.24       10.07      2.30 o 
  -4   6   0       22.95       28.87      3.63 o 
  -3   6   0       18.40       43.63      9.14 o 
  -2   6   0        2.39        2.49      0.38 o 
  -1   6   0       69.81       65.04      4.24 o 
   0   6   0       12.86       27.14      2.28 o 
   1   6   0       23.97       26.86      1.28 o 
   2   6   0      260.59      249.03      6.95 o 
   3   6   0       20.96       32.47      2.68 o 
   4   6   0       30.40       28.78      3.86 o 
   5   6   0       31.46       24.73      3.23 o 
   6   6   0      224.50      234.87     13.49 o 
  -4   7   0       10.18       14.06      2.72 o 
  -3   7   0       15.06       14.81      2.84 o 
  -2   7   0       40.38       34.55      1.54 o 
  -1   7   0      103.98      112.75      3.60 o 
   0   7   0        6.77       21.79      1.21 o 
   1   7   0       82.68       79.96      2.33 o 
   2   7   0        0.02       -0.11      0.18 o 
   3   7   0      145.87      150.86      7.76 o 
   4   7   0      138.66      126.21      8.14 o 
   5   7   0       72.62       70.46      6.79 o 
   6   7   0        4.63        8.80      2.59 o 
  -4   8   0        0.81        8.98      2.26 o 
  -3   8   0       11.34       11.29      2.27 o 
  -2   8   0        2.42        2.65      0.49 o 
  -1   8   0        1.25        1.23      0.31 o 
   0   8   0       26.92       32.21      2.04 o 
   1   8   0      134.89      141.11      3.24 o 
   2   8   0       24.64       23.02      1.47 o 
   3   8   0      199.61      204.55      9.17 o 
   4   8   0       47.10       47.52      5.09 o 
   5   8   0       32.75       31.93      4.60 o 
   6   8   0       17.88       11.28      3.13 o 
  -3   9   0        1.63        0.69      1.89 o 
  -2   9   0       67.18       65.08      5.27 o 
  -1   9   0      324.31      304.12      5.88 o 
   0   9   0       10.73       12.50      1.08 o 
   1   9   0        6.35        5.45      0.94 o 
   2   9   0       18.53       16.09      1.31 o 
   3   9   0       33.39       34.08      2.90 o 
   4   9   0        0.16       -0.74      0.87 o 
   5   9   0       37.40       36.73      4.98 o 
   6   9   0        0.01       -0.57      1.35 o 
  -3  10   0        0.00       -2.04      1.88 o 
  -2  10   0       51.20       51.33      4.92 o 
  -1  10   0        6.52        8.25      1.79 o 
   0  10   0        4.94        7.65      1.18 o 
   1  10   0        2.30        1.93      0.43 o 
   2  10   0      313.75      307.67      5.97 o 
   3  10   0       21.95       21.80      2.36 o 
   4  10   0       17.45       16.66      2.89 o 
   5  10   0       33.28       24.48      4.11 o 
   6  10   0       30.86       35.82      5.55 o 
  -2  11   0        8.39       11.19      2.58 o 
  -1  11   0        0.80       -1.36      0.91 o 
   0  11   0        5.73       10.03      1.37 o 
   1  11   0        0.31        0.24      0.27 o 
   2  11   0       57.02       55.21      3.24 o 
   3  11   0       17.06       17.89      2.15 o 
   4  11   0        3.70        2.02      0.71 o 
   5  11   0        9.30       10.68      2.04 o 
  -1  12   0        0.61       -0.08      1.53 o 
   0  12   0       49.69       56.31      4.82 o 
   1  12   0        0.87        1.08      0.43 o 
   2  12   0        1.02        0.73      0.99 o 
   3  12   0       17.57       16.85      3.64 o 
   4  12   0        1.27        3.32      2.20 o 
   1  13   0        3.20        7.17      2.81 o 
   2  13   0       10.20        8.45      2.42 o 
   3  13   0       10.44       14.71      3.34 o 
  -2 -13   1        8.57        9.03      2.46 o 
  -4 -12   1        0.67        1.69      1.01 o 
  -3 -12   1       20.05       20.21      3.95 o 
  -2 -12   1        0.27        0.44      0.50 o 
  -1 -12   1        4.46        6.10      1.93 o 
   0 -12   1       41.12       45.44      4.37 o 
   1 -12   1        0.10       -1.56      1.10 o 
  -5 -11   1       10.53       13.46      2.29 o 
  -4 -11   1        5.30        7.93      1.62 o 
  -3 -11   1       18.63       20.93      2.30 o 
  -2 -11   1        2.62        5.58      1.87 o 
  -1 -11   1      102.06      105.64      5.15 o 
   0 -11   1        8.72       10.31      1.69 o 
   1 -11   1        6.01        7.52      1.80 o 
   2 -11   1        7.59        9.75      3.09 o 
  -5 -10   1        0.26        1.16      1.47 o 
  -4 -10   1       18.49       24.44      2.78 o 
  -3 -10   1       62.88       60.10      3.90 o 
  -2 -10   1      300.77      305.11      7.24 o 
  -1 -10   1      169.61      168.43      6.21 o 
   0 -10   1       12.76       13.78      1.84 o 
   1 -10   1        4.78        6.30      1.51 o 
   2 -10   1        0.73        3.37      1.27 o 
   3 -10   1        5.08        4.58      2.19 o 
  -6  -9   1        0.53        1.85      0.94 o 
  -5  -9   1        6.35        7.37      1.99 o 
  -4  -9   1       42.72       44.65      3.68 o 
  -3  -9   1       40.02       37.19      3.03 o 
  -2  -9   1        7.64        7.00      0.81 o 
  -1  -9   1       58.89       55.86      3.36 o 
   0  -9   1        2.43        2.51      0.60 o 
   1  -9   1       65.68       65.18      2.89 o 
   2  -9   1      187.10      178.77      8.90 o 
   3  -9   1       26.13       28.44      3.82 o 
  -6  -8   1        2.22        0.74      0.50 o 
  -5  -8   1       21.08       20.01      3.59 o 
  -4  -8   1        4.60        2.43      1.12 o 
  -3  -8   1        0.28       -0.39      0.40 o 
  -2  -8   1       36.29       36.05      1.73 o 
  -1  -8   1      520.38      506.24     10.41 o 
   0  -8   1        0.56        0.26      0.29 o 
   1  -8   1       91.79       86.39      3.15 o 
   2  -8   1        7.19        4.83      0.87 o 
   3  -8   1        2.27        1.17      0.99 o 
   4  -8   1        7.66        7.14      1.98 o 
  -6  -7   1       25.13       17.63      3.80 o 
  -5  -7   1        0.65        0.27      0.64 o 
  -4  -7   1        6.48        6.48      1.71 o 
  -3  -7   1        6.55        5.30      1.42 o 
  -2  -7   1        1.70        1.38      0.30 o 
  -1  -7   1       37.36       36.81      1.38 o 
   0  -7   1      131.33      123.28      3.35 o 
   1  -7   1       10.74       11.47      1.25 o 
   2  -7   1      336.68      319.08      5.39 o 
   3  -7   1       28.93       28.96      3.56 o 
   4  -7   1        0.97        0.21      0.58 o 
  -6  -6   1      116.19      125.34      9.86 o 
  -5  -6   1        5.13        4.57      1.75 o 
  -4  -6   1      175.60      178.63      9.38 o 
  -3  -6   1       63.19       63.67      3.71 o 
  -2  -6   1      109.95       80.13      7.36 o 
  -1  -6   1        0.50        0.35      0.17 o 
   0  -6   1      119.02      105.75      2.89 o 
   1  -6   1        0.00        0.59      0.18 o 
   2  -6   1       22.16       22.32      1.12 o 
   3  -6   1       29.74       30.88      1.92 o 
   4  -6   1       23.33       23.37      3.35 o 
   5  -6   1       29.74       34.81      4.44 o 
  -6  -5   1       47.06       40.65      5.57 o 
  -5  -5   1        0.24       -0.07      0.22 o 
  -4  -5   1        6.66        4.98      1.32 o 
  -3  -5   1      397.96      398.25     12.25 o 
  -2  -5   1      697.49      731.94     13.88 o 
  -1  -5   1      382.34      353.45      4.23 o 
   0  -5   1       63.16       68.27      2.12 o 
   1  -5   1        7.15        9.19      0.69 o 
   2  -5   1       52.47       47.55      1.47 o 
   3  -5   1       80.84       84.13      3.47 o 
   4  -5   1       24.48       30.21      3.59 o 
   5  -5   1       23.93       22.73      3.45 o 
  -7  -4   1        4.34        8.48      2.79 o 
  -6  -4   1       38.63       39.11      5.48 o 
  -5  -4   1       71.09       71.50      3.01 o 
  -4  -4   1        0.19        0.40      0.21 o 
  -3  -4   1      153.56      153.44      7.42 o 
  -2  -4   1       42.67       47.29      3.45 o 
  -1  -4   1       21.02       24.06      0.89 o 
   0  -4   1       38.08       38.99      1.45 o 
   1  -4   1       12.23        9.85      0.65 o 
   2  -4   1      152.18      155.11      2.43 o 
   3  -4   1        0.40        0.22      0.38 o 
   4  -4   1      261.79      256.94     11.10 o 
   5  -4   1        1.31        1.48      0.81 o 
  -7  -3   1      178.72      198.33     13.37 o 
  -6  -3   1       13.46       12.52      1.93 o 
  -5  -3   1       34.08       32.08      2.22 o 
  -4  -3   1        5.78        4.18      0.67 o 
  -3  -3   1      686.12      689.71      8.48 o 
  -2  -3   1      210.37      234.50      5.37 o 
  -1  -3   1      161.64      134.68      3.11 o 
   0  -3   1      719.65      691.75      5.30 o 
   1  -3   1      707.87      712.86      9.69 o 
   2  -3   1       83.89       90.63      1.77 o 
   3  -3   1       17.74       17.07      1.15 o 
   4  -3   1       27.28       27.53      1.81 o 
   5  -3   1       21.33       20.52      2.21 o 
   6  -3   1        2.72        2.24      1.53 o 
  -7  -2   1        0.63        2.78      1.37 o 
  -6  -2   1       65.41       66.23      4.72 o 
  -5  -2   1       15.15       11.81      2.62 o 
  -4  -2   1      209.59      213.06      5.99 o 
  -3  -2   1       32.07       31.04      1.41 o 
  -2  -2   1       16.44       17.13      0.77 o 
  -1  -2   1       62.63       63.58      2.01 o 
   0  -2   1     4562.44     4445.88     30.94 o 
   1  -2   1      744.56      745.33      4.87 o 
   2  -2   1      324.60      310.66      3.83 o 
   3  -2   1       79.97       78.38      2.65 o 
   4  -2   1      184.26      173.13      5.60 o 
   5  -2   1      371.15      376.28      9.34 o 
   6  -2   1       20.84       20.62      2.85 o 
  -7  -1   1       66.43       71.05      5.57 o 
  -6  -1   1       75.28       73.39      5.11 o 
  -5  -1   1       35.09       32.49      1.92 o 
  -4  -1   1      156.43      174.80      3.99 o 
  -3  -1   1        0.71        0.39      0.19 o 
  -2  -1   1       28.40       27.55      1.11 o 
  -1  -1   1      347.17      369.80      6.75 o 
   0  -1   1       89.73       76.52      4.31 o 
   1  -1   1      592.13      596.53      4.91 o 
   2  -1   1        8.06        6.24      0.43 o 
   3  -1   1        2.43        2.66      0.44 o 
   4  -1   1        1.24        0.55      0.39 o 
   5  -1   1        0.62       -0.11      0.23 o 
   6  -1   1        0.88        0.74      2.03 o 
  -7   0   1       17.45       20.51      4.55 o 
  -6   0   1        7.62       11.87      2.09 o 
  -5   0   1        0.01       -0.04      0.26 o 
  -4   0   1      135.70      140.03      3.26 o 
  -3   0   1        1.34        3.86      0.43 o 
  -2   0   1       56.49       69.34      1.64 o 
  -1   0   1     2300.77     2469.22     25.57 o 
   1   0   1     1700.78     1718.86      9.56 o 
   2   0   1      303.72      276.88      2.83 o 
   3   0   1       93.55       97.33      2.15 o 
   4   0   1        8.28        7.62      0.94 o 
   5   0   1        3.13        3.07      0.79 o 
   6   0   1       65.16       68.59      5.05 o 
   7   0   1        8.43        7.32      1.61 o 
  -6   1   1        8.40        9.63      2.76 o 
  -5   1   1        2.54        2.72      0.97 o 
  -4   1   1       59.51       64.99      2.79 o 
  -3   1   1       30.66       30.76      1.21 o 
  -2   1   1      210.44      202.54      2.42 o 
  -1   1   1       66.61       69.16      2.43 o 
   1   1   1      413.43      392.80      2.96 o 
   2   1   1       11.04       12.16      0.62 o 
   3   1   1       20.94       21.35      0.98 o 
   4   1   1       53.32       53.25      2.88 o 
   5   1   1       97.89       96.87      5.29 o 
   6   1   1        5.66        3.90      1.68 o 
   7   1   1        0.32        0.36      0.90 o 
  -6   2   1        4.01        3.23      1.33 o 
  -5   2   1       65.00       62.53      6.87 o 
  -4   2   1       30.90       34.13      1.90 o 
  -3   2   1       21.62       16.87      0.99 o 
  -2   2   1      129.76      128.15      2.60 o 
  -1   2   1     6387.72     6319.07    142.55 o 
   0   2   1      653.60      626.57      8.08 o 
   1   2   1     6026.91     5704.85     65.32 o 
   2   2   1      244.66      221.28      2.65 o 
   3   2   1       41.62       30.53      1.20 o 
   4   2   1        0.60        2.25      0.49 o 
   5   2   1        1.56        0.56      0.34 o 
   6   2   1       14.41       16.57      2.40 o 
   7   2   1        6.22        6.57      1.64 o 
  -6   3   1        1.46        2.02      0.74 o 
  -5   3   1       15.88       16.78      3.79 o 
  -4   3   1       21.76       25.30      1.66 o 
  -3   3   1       16.42       12.59      0.86 o 
  -2   3   1        4.93        5.42      0.50 o 
  -1   3   1     2299.81     2245.29     16.94 o 
   0   3   1      988.57      963.91      5.61 o 
   1   3   1       37.58       35.26      2.67 o 
   2   3   1      759.69      742.21      5.87 o 
   3   3   1       52.07       52.92      1.59 o 
   4   3   1       49.09       48.13      2.16 o 
   5   3   1        3.04        1.94      0.48 o 
   6   3   1      139.98      155.80      7.21 o 
   7   3   1       20.77       23.16      3.05 o 
  -6   4   1       12.47       11.67      3.43 o 
  -5   4   1        0.31        0.74      0.87 o 
  -4   4   1      600.30      618.43      7.75 o 
  -3   4   1      235.94      220.51      7.12 o 
  -2   4   1      723.11      733.10      9.03 o 
  -1   4   1      657.95      616.55     16.06 o 
   0   4   1      100.10      102.91      2.34 o 
   1   4   1       15.45       17.57      1.92 o 
   2   4   1      146.58      158.62      3.80 o 
   3   4   1       17.29       21.20      1.18 o 
   4   4   1       22.59       26.22      1.53 o 
   5   4   1        0.84        1.04      0.52 o 
   6   4   1        0.61        0.38      0.35 o 
   7   4   1        0.06       -1.72      1.22 o 
  -5   5   1        0.31       -0.44      0.30 o 
  -4   5   1       25.41       24.72      3.19 o 
  -3   5   1       12.44       11.80      1.38 o 
  -2   5   1      513.39      495.35      6.82 o 
  -1   5   1     1454.49     1446.89     11.02 o 
   0   5   1      520.61      511.72      4.88 o 
   1   5   1      414.19      415.00      5.93 o 
   2   5   1      106.36       99.37      3.17 o 
   3   5   1      184.16      188.27      4.18 o 
   4   5   1       45.41       44.11      2.34 o 
   5   5   1       35.13       29.28      2.18 o 
   6   5   1        7.08        5.30      1.45 o 
   7   5   1       14.89       15.26      3.74 o 
  -5   6   1       53.69       60.36      5.78 o 
  -4   6   1       40.85       39.71      4.16 o 
  -3   6   1       83.31       81.10      3.67 o 
  -2   6   1      218.12      216.71      5.06 o 
  -1   6   1      158.95      163.34      2.46 o 
   0   6   1        0.46        1.27      0.30 o 
   1   6   1      159.10      150.34      3.98 o 
   2   6   1      287.74      303.06      4.97 o 
   3   6   1       98.39       84.24      2.76 o 
   4   6   1      126.60      116.83      4.18 o 
   5   6   1       51.64       49.24      2.66 o 
   6   6   1       75.23       88.59      8.39 o 
  -4   7   1        0.07       -0.26      1.03 o 
  -3   7   1       10.95       11.02      2.09 o 
  -2   7   1       93.12       90.67      3.21 o 
  -1   7   1       77.82       69.73      1.69 o 
   0   7   1        5.46        7.24      0.70 o 
   1   7   1        0.04       -0.37      0.58 o 
   2   7   1      136.14      137.48      3.60 o 
   3   7   1      405.32      368.42      8.54 o 
   4   7   1      176.88      176.65      6.09 o 
   5   7   1       75.48       75.01      7.06 o 
   6   7   1       12.05        7.72      2.52 o 
  -4   8   1       14.40       21.20      3.37 o 
  -3   8   1        0.04        2.09      1.77 o 
  -2   8   1        0.69        1.47      0.29 o 
  -1   8   1        2.99        3.72      0.40 o 
   0   8   1       14.17       12.30      1.07 o 
   1   8   1       14.67       15.87      1.42 o 
   2   8   1        6.23        8.69      1.63 o 
   3   8   1       25.09       23.50      1.60 o 
   4   8   1        1.83        1.50      0.34 o 
   5   8   1        9.95        6.00      2.06 o 
   6   8   1       13.65       19.17      4.03 o 
  -3   9   1        5.98        3.36      1.13 o 
  -2   9   1        1.49        1.99      1.07 o 
  -1   9   1       74.05       69.62      2.62 o 
   0   9   1        3.18        2.19      0.56 o 
   1   9   1       53.25       47.74      2.23 o 
   2   9   1        0.89        1.26      0.45 o 
   3   9   1        1.17        1.01      0.23 o 
   4   9   1        5.68        4.14      1.80 o 
   5   9   1        0.51        0.05      0.57 o 
   6   9   1       10.39       11.60      3.12 o 
  -3  10   1        3.58        2.79      1.29 o 
  -2  10   1        0.54        0.49      0.47 o 
  -1  10   1        1.23        1.74      0.83 o 
   0  10   1        5.10        5.24      0.92 o 
   1  10   1       68.18       72.05      2.78 o 
   2  10   1       46.85       46.24      2.39 o 
   3  10   1        4.48        3.27      0.66 o 
   4  10   1       61.09       56.14      5.74 o 
   5  10   1        2.03        1.41      1.32 o 
   6  10   1        0.40        4.55      1.98 o 
  -2  11   1        0.07        0.29      1.15 o 
  -1  11   1       49.38       51.19      4.69 o 
   0  11   1       78.95       73.66      3.63 o 
   1  11   1        1.61        1.70      0.49 o 
   2  11   1       17.72       19.15      2.75 o 
   3  11   1        9.05        8.72      1.53 o 
   4  11   1       12.39       10.35      2.43 o 
   5  11   1        3.82        2.43      1.34 o 
  -1  12   1        1.28        1.75      0.94 o 
   0  12   1        9.88       10.14      3.02 o 
   1  12   1        6.55        8.96      1.33 o 
   2  12   1        1.68        0.77      0.78 o 
   3  12   1       71.00       70.76      7.08 o 
   4  12   1        7.47        6.51      1.51 o 
   5  12   1       17.69       25.61      4.40 o 
   0  13   1        4.06        5.71      1.57 o 
   1  13   1       32.72       35.54      5.70 o 
   2  13   1        2.30        4.00      1.19 o 
   3  13   1        0.06        0.36      0.57 o 
  -4 -12   2       15.13       25.68      4.83 o 
  -3 -12   2        1.49        2.03      1.14 o 
  -2 -12   2       13.33       13.50      3.08 o 
  -1 -12   2      138.79      144.62      9.56 o 
   0 -12   2        4.60        4.95      2.45 o 
  -5 -11   2        0.11        3.82      1.65 o 
  -4 -11   2       26.13       33.29      3.32 o 
  -3 -11   2        0.39        1.09      0.88 o 
  -2 -11   2       70.26       77.39      7.12 o 
  -1 -11   2       40.36       44.66      5.04 o 
   0 -11   2        5.60        7.29      1.25 o 
   1 -11   2        2.58        2.39      1.05 o 
  -5 -10   2        0.35        0.28      0.54 o 
  -4 -10   2        0.75        0.68      0.52 o 
  -3 -10   2        1.78        2.47      0.80 o 
  -2 -10   2      208.56      204.45     11.16 o 
  -1 -10   2      147.38      157.85     10.20 o 
   0 -10   2        3.03        3.74      1.71 o 
   1 -10   2       26.59       25.45      3.26 o 
   2 -10   2        1.45        1.66      1.40 o 
  -6  -9   2        0.06        0.36      0.90 o 
  -5  -9   2       80.06       88.86      5.82 o 
  -4  -9   2       29.08       27.23      2.91 o 
  -3  -9   2       15.67       12.79      1.99 o 
  -2  -9   2      124.10      115.75      9.77 o 
  -1  -9   2       46.79       44.26      2.43 o 
   0  -9   2       12.69       11.43      2.34 o 
   1  -9   2       25.97       22.63      2.12 o 
   2  -9   2       39.52       41.37      4.34 o 
   3  -9   2       28.47       36.57      4.44 o 
  -6  -8   2        0.45        1.96      1.03 o 
  -5  -8   2        9.35        9.16      1.79 o 
  -4  -8   2       17.22       18.92      2.40 o 
  -3  -8   2        2.91        4.06      1.00 o 
  -2  -8   2      744.86      720.82     11.23 o 
  -1  -8   2      365.96      333.56      6.24 o 
   0  -8   2        5.25        5.17      0.81 o 
   1  -8   2       49.52       47.59      2.46 o 
   2  -8   2        1.13        2.15      0.68 o 
   3  -8   2       25.09       25.90      3.60 o 
  -6  -7   2        0.18        0.28      0.36 o 
  -5  -7   2       18.65       19.60      2.55 o 
  -4  -7   2       35.18       33.74      3.08 o 
  -3  -7   2        0.07        0.54      0.60 o 
  -2  -7   2       33.74       26.40      1.80 o 
  -1  -7   2       27.21       24.05      1.44 o 
   0  -7   2        5.45        4.73      0.68 o 
   1  -7   2      149.03      139.73      4.37 o 
   2  -7   2      129.21      119.77      3.07 o 
   3  -7   2       25.88       22.82      3.18 o 
   4  -7   2       52.67       54.22      5.40 o 
  -7  -6   2        3.95        5.70      2.11 o 
  -6  -6   2       53.09       47.68      6.11 o 
  -5  -6   2       20.46       17.43      3.33 o 
  -4  -6   2        0.33        0.73      0.84 o 
  -3  -6   2       11.01        7.29      1.25 o 
  -2  -6   2        5.34        3.97      0.84 o 
  -1  -6   2        7.69        7.47      0.72 o 
   0  -6   2       69.67       61.97      2.31 o 
   1  -6   2       95.23       92.12      2.56 o 
   2  -6   2        2.22        2.48      0.37 o 
   3  -6   2       18.36       17.95      1.66 o 
   4  -6   2       32.98       29.80      4.10 o 
  -7  -5   2        9.82        5.16      2.13 o 
  -6  -5   2        5.00        5.28      2.02 o 
  -5  -5   2       63.70       56.60      2.77 o 
  -4  -5   2       36.68       34.69      4.06 o 
  -3  -5   2      161.01      163.32      4.80 o 
  -2  -5   2      730.15      721.17     10.46 o 
  -1  -5   2       42.85       43.10      1.40 o 
   0  -5   2        8.49        9.96      0.84 o 
   1  -5   2      242.76      256.70      4.58 o 
   2  -5   2       16.41       17.55      1.05 o 
   3  -5   2       34.32       26.80      2.61 o 
   4  -5   2       49.92       46.32      4.52 o 
   5  -5   2        0.23       -0.10      1.35 o 
  -6  -4   2       18.24       22.20      4.15 o 
  -5  -4   2       77.22       72.80      3.81 o 
  -4  -4   2       18.57       17.06      1.29 o 
  -3  -4   2      171.43      147.63      7.32 o 
  -2  -4   2        5.07        4.40      0.60 o 
  -1  -4   2        1.48        2.41      0.29 o 
   0  -4   2        6.52        2.56      0.39 o 
   1  -4   2      191.13      193.18      3.75 o 
   2  -4   2        2.86        3.14      0.39 o 
   3  -4   2      105.88      106.89      3.19 o 
   4  -4   2       25.36       29.82      2.39 o 
   5  -4   2       17.97       16.54      2.84 o 
  -7  -3   2        0.00       -0.48      1.16 o 
  -6  -3   2        5.09        5.42      1.23 o 
  -5  -3   2        2.09        0.75      0.21 o 
  -4  -3   2        6.99        5.49      0.71 o 
  -3  -3   2       12.50        5.12      2.55 o 
  -2  -3   2      341.33      370.69      5.70 o 
  -1  -3   2      529.08      531.32      6.93 o 
   0  -3   2      913.59      875.32     12.56 o 
   1  -3   2      550.26      595.28      7.73 o 
   2  -3   2      632.96      663.66      6.03 o 
   3  -3   2       23.81       16.64      1.65 o 
   4  -3   2       48.60       45.60      2.93 o 
   5  -3   2        0.14        0.49      0.86 o 
   6  -3   2       34.27       39.99      4.67 o 
  -7  -2   2       11.33       10.03      2.91 o 
  -6  -2   2       44.47       46.17      3.91 o 
  -5  -2   2        0.51        0.44      0.50 o 
  -4  -2   2       10.36        5.53      2.56 o 
  -3  -2   2        0.93        0.36      0.16 o 
  -2  -2   2       67.17       73.51      1.99 o 
  -1  -2   2       10.79       14.35      1.14 o 
   0  -2   2      181.99      169.33      2.62 o 
   1  -2   2      261.97      258.84      4.32 o 
   2  -2   2        4.64        7.65      0.64 o 
   3  -2   2       16.21       18.22      0.92 o 
   4  -2   2       63.45       57.90      3.25 o 
   5  -2   2      344.67      362.86      9.20 o 
   6  -2   2       39.41       49.45      4.49 o 
  -7  -1   2       69.75       69.15      5.67 o 
  -6  -1   2      140.92      142.60      7.06 o 
  -5  -1   2        5.35        3.19      1.51 o 
  -4  -1   2       56.68       58.76      2.22 o 
  -3  -1   2       74.33       89.35      2.50 o 
  -2  -1   2     1245.96     1258.01      8.56 o 
  -1  -1   2        0.07        0.48      0.29 o 
   0  -1   2        4.22        3.58      0.39 o 
   1  -1   2        5.46        5.66      0.61 o 
   2  -1   2      414.91      421.65      4.72 o 
   3  -1   2       20.69       18.24      0.99 o 
   4  -1   2       23.93       22.57      1.99 o 
   5  -1   2       29.60       27.97      2.06 o 
   6  -1   2       73.11       74.51      5.42 o 
  -7   0   2       37.20       40.34      6.11 o 
  -6   0   2        5.47        5.00      2.09 o 
  -5   0   2       33.82       39.89      2.34 o 
  -4   0   2       15.52       16.87      1.15 o 
  -3   0   2       45.23       38.03      1.53 o 
  -2   0   2      307.40      303.62      4.09 o 
  -1   0   2     3280.72     3475.56     15.26 o 
   0   0   2      723.54      805.99      6.59 o 
   1   0   2      907.42      882.75      8.89 o 
   2   0   2      312.49      308.94      4.11 o 
   3   0   2       80.51       66.92      1.85 o 
   4   0   2        0.02       -0.11      0.18 o 
   5   0   2      202.47      207.55      8.03 o 
   6   0   2        0.05       -0.05      0.83 o 
  -6   1   2       10.25        7.53      2.32 o 
  -5   1   2      112.88       96.19      9.28 o 
  -4   1   2      266.52      272.59      4.36 o 
  -3   1   2      413.71      442.88      5.39 o 
  -2   1   2     1079.64     1136.15      8.65 o 
  -1   1   2       88.12       70.06      1.72 o 
   0   1   2     1750.22     1697.38     13.38 o 
   1   1   2       94.78       96.92      1.99 o 
   2   1   2       18.61       15.50      0.75 o 
   3   1   2       70.51       61.27      2.03 o 
   4   1   2       33.62       30.66      1.57 o 
   5   1   2        2.59        3.07      1.00 o 
   6   1   2        0.64        0.53      1.25 o 
   7   1   2       47.25       48.57      4.71 o 
  -6   2   2        0.12       -0.31      0.87 o 
  -5   2   2        4.83        3.74      1.52 o 
  -4   2   2       27.79       29.45      2.78 o 
  -3   2   2        0.19       -0.06      0.18 o 
  -2   2   2      598.78      645.69      5.66 o 
  -1   2   2     2438.91     2461.98     36.45 o 
   0   2   2     1110.97     1115.17      8.84 o 
   1   2   2     6107.68     6022.40     21.49 o 
   2   2   2      320.72      344.55      3.71 o 
   3   2   2       81.88       74.48      1.93 o 
   4   2   2        0.12        0.60      0.24 o 
   5   2   2        2.23        1.93      0.39 o 
   6   2   2       12.25       13.34      2.22 o 
   7   2   2        0.51        2.83      4.90 o 
  -6   3   2        2.46        1.07      1.06 o 
  -5   3   2      110.04      115.69      4.81 o 
  -4   3   2        8.04        8.37      1.23 o 
  -3   3   2       81.07       80.05      2.28 o 
  -2   3   2       40.77       34.31      1.11 o 
  -1   3   2     1114.06     1058.63      9.55 o 
   0   3   2      538.37      504.81      3.78 o 
   1   3   2        0.47        0.78      0.24 o 
   2   3   2       88.23       89.29      2.05 o 
   3   3   2      122.38      117.78      2.42 o 
   4   3   2        9.36        7.33      1.84 o 
   5   3   2        4.89        5.91      0.87 o 
   6   3   2       75.15       71.11      4.98 o 
   7   3   2        0.37        0.45      1.08 o 
  -6   4   2       20.86       24.99      5.05 o 
  -5   4   2        0.42       -0.47      0.81 o 
  -4   4   2      266.83      262.76      7.61 o 
  -3   4   2      320.71      241.74     18.36 o 
  -2   4   2     1143.32     1106.09     13.32 o 
  -1   4   2      273.88      299.57      4.39 o 
   0   4   2      119.18      118.89      2.54 o 
   1   4   2      355.85      329.11      9.39 o 
   2   4   2      659.88      675.11      8.86 o 
   3   4   2       10.34        9.27      2.10 o 
   4   4   2        9.09        6.51      0.67 o 
   5   4   2       48.69       42.34      2.32 o 
   6   4   2        3.76        4.53      1.22 o 
   7   4   2        4.92        2.34      1.97 o 
  -5   5   2       18.40       19.82      4.30 o 
  -4   5   2        0.09        0.76      0.25 o 
  -3   5   2        0.02       -0.23      0.39 o 
  -2   5   2      397.03      394.11      6.25 o 
  -1   5   2      146.10      138.88      3.70 o 
   0   5   2      892.14      902.62      7.78 o 
   1   5   2       19.13       16.35      1.56 o 
   2   5   2       59.39       53.60      2.97 o 
   3   5   2       19.71       14.16      1.24 o 
   4   5   2      119.53      116.54      3.08 o 
   5   5   2       47.28       42.09      2.63 o 
   6   5   2        2.49        2.13      0.76 o 
   7   5   2        1.91        1.68      1.28 o 
  -5   6   2        0.41        0.43      1.36 o 
  -4   6   2        0.25        0.53      0.44 o 
  -3   6   2      124.89      131.70      4.77 o 
  -2   6   2      153.07      144.93      5.67 o 
  -1   6   2        0.15        0.26      0.25 o 
   0   6   2        0.73        0.29      0.22 o 
   1   6   2      574.49      596.39     11.47 o 
   2   6   2        6.39        7.74      1.81 o 
   3   6   2       35.46       38.64      1.87 o 
   4   6   2        0.34        0.51      0.26 o 
   5   6   2        6.37        5.83      0.96 o 
   6   6   2       74.25       68.42      7.52 o 
  -4   7   2        6.41        4.70      2.14 o 
  -3   7   2       98.56       98.75      4.18 o 
  -2   7   2      404.07      381.25      7.20 o 
  -1   7   2      101.02      102.28      2.29 o 
   0   7   2       10.46       12.92      1.01 o 
   1   7   2       29.53       30.87      1.96 o 
   2   7   2       17.46       12.97      1.24 o 
   3   7   2       26.80       23.47      1.63 o 
   4   7   2      232.58      210.66      6.05 o 
   5   7   2       11.03       10.65      1.66 o 
   6   7   2        1.63        2.00      1.44 o 
  -4   8   2       62.78       77.96      6.45 o 
  -3   8   2      116.09      113.94     12.01 o 
  -2   8   2       10.38       10.97      1.23 o 
  -1   8   2        2.51        2.82      0.70 o 
   0   8   2       30.22       28.54      1.61 o 
   1   8   2      266.60      281.40      8.20 o 
   2   8   2       28.70       30.28      2.38 o 
   3   8   2       84.50       84.79      2.54 o 
   4   8   2      129.60      120.11      4.38 o 
   5   8   2       14.87       11.07      2.80 o 
   6   8   2       14.92        9.21      2.82 o 
  -3   9   2      165.41      157.90      8.82 o 
  -2   9   2        5.55        5.49      1.49 o 
  -1   9   2       28.96       25.80      1.47 o 
   0   9   2       32.34       33.19      1.86 o 
   1   9   2       38.85       41.95      2.41 o 
   2   9   2       60.75       60.82      4.46 o 
   3   9   2        1.55        1.91      0.40 o 
   4   9   2      234.60      201.21     13.83 o 
   5   9   2       16.94       16.02      3.37 o 
   6   9   2        9.38       15.89      3.73 o 
  -3  10   2        0.24        0.60      0.89 o 
  -2  10   2        4.79        5.20      1.57 o 
  -1  10   2       11.33       10.68      2.07 o 
   0  10   2       83.39       80.58      3.48 o 
   1  10   2        1.15        0.97      0.58 o 
   2  10   2      118.97      114.27      4.65 o 
   3  10   2       19.27       21.42      1.90 o 
   4  10   2       15.29       13.15      2.81 o 
   5  10   2        7.62        4.61      1.70 o 
   6  10   2       20.65       35.92      5.71 o 
  -2  11   2       20.24       19.86      3.05 o 
  -1  11   2       43.22       38.04      4.03 o 
   0  11   2      304.76      299.58      7.05 o 
   1  11   2        1.67        1.11      0.42 o 
   2  11   2        2.22        2.89      0.67 o 
   3  11   2       63.79       60.08      5.43 o 
   4  11   2       10.74       11.07      2.62 o 
   5  11   2        9.27       10.31      2.86 o 
  -1  12   2        1.34        1.02      0.95 o 
   0  12   2       22.86       20.92      2.88 o 
   1  12   2       80.98       88.82      4.15 o 
   2  12   2        4.75        4.24      1.16 o 
   3  12   2       33.73       39.40      3.37 o 
   4  12   2       58.82       56.85      6.03 o 
   5  12   2        2.39        5.14      1.82 o 
   0  13   2        8.91        6.07      1.57 o 
   1  13   2        0.11        0.40      0.99 o 
   2  13   2        0.14       -0.92      1.61 o 
   3  13   2        7.58        8.40      2.53 o 
   4  13   2        5.67        3.04      1.40 o 
  -3 -12   3        6.75        4.85      2.10 o 
  -2 -12   3        5.19        4.28      1.94 o 
  -1 -12   3       35.33       45.09      5.60 o 
  -4 -11   3        6.47        8.14      2.94 o 
  -3 -11   3        0.24        0.26      0.32 o 
  -2 -11   3       70.50       64.68      6.79 o 
  -1 -11   3        2.87        2.37      1.28 o 
   0 -11   3       27.87       30.25      5.77 o 
   1 -11   3        6.89        7.12      1.75 o 
  -5 -10   3       20.47       30.53      3.54 o 
  -4 -10   3        0.05        1.02      1.41 o 
  -3 -10   3        4.94        3.07      1.67 o 
  -2 -10   3      102.06      106.57      8.36 o 
  -1 -10   3        2.76        3.44      0.87 o 
   0 -10   3       52.11       52.69      3.85 o 
   1 -10   3        2.34        0.52      1.74 o 
   2 -10   3        4.37        5.85      1.71 o 
  -5  -9   3        4.86        7.36      1.68 o 
  -4  -9   3       15.37       15.11      2.55 o 
  -3  -9   3       16.76       17.89      3.48 o 
  -2  -9   3        3.64        2.13      0.51 o 
  -1  -9   3        7.38        7.87      1.05 o 
   0  -9   3        2.91        4.59      1.06 o 
   1  -9   3       54.44       59.56      3.61 o 
   2  -9   3        0.07       -1.74      1.16 o 
   3  -9   3       23.65       30.53      5.56 o 
  -6  -8   3        0.01       -0.95      1.28 o 
  -5  -8   3        0.36        0.69      0.76 o 
  -4  -8   3        0.11        1.06      0.56 o 
  -3  -8   3       14.66       15.68      1.99 o 
  -2  -8   3      125.40      113.50     14.39 o 
  -1  -8   3      549.17      499.04     17.75 o 
   0  -8   3       23.50       19.66      1.76 o 
   1  -8   3        0.26        0.41      0.40 o 
   2  -8   3        0.00        0.73      0.48 o 
   3  -8   3        1.27        0.75      0.61 o 
  -6  -7   3       27.61       41.29      4.10 o 
  -5  -7   3        5.04        5.59      1.32 o 
  -4  -7   3       11.58       12.43      1.93 o 
  -3  -7   3       68.35       62.83      3.83 o 
  -2  -7   3      120.71      125.29      8.02 o 
  -1  -7   3       10.02        7.56      0.89 o 
   0  -7   3        2.41        3.16      0.59 o 
   1  -7   3      167.66      165.11      5.00 o 
   2  -7   3       53.21       47.34      2.44 o 
   3  -7   3        1.31       -0.17      0.56 o 
   4  -7   3       47.84       56.95      5.58 o 
  -6  -6   3       46.90       47.06      4.33 o 
  -5  -6   3       43.15       35.86      3.45 o 
  -4  -6   3        1.29        1.11      0.70 o 
  -3  -6   3      574.44      564.41     13.96 o 
  -2  -6   3       70.45       68.67      5.55 o 
  -1  -6   3       55.79       49.81      2.13 o 
   0  -6   3      193.17      223.42      5.31 o 
   1  -6   3        3.47        3.82      1.13 o 
   2  -6   3       46.68       39.70      2.26 o 
   3  -6   3       26.27       29.07      2.41 o 
   4  -6   3       20.39       21.57      3.28 o 
  -7  -5   3        0.41        1.26      0.63 o 
  -6  -5   3       34.50       38.16      3.81 o 
  -5  -5   3       14.68       11.60      1.90 o 
  -4  -5   3       16.85       17.71      2.63 o 
  -3  -5   3       58.23       59.88      2.96 o 
  -2  -5   3        1.11        0.23      0.32 o 
  -1  -5   3       73.49       71.78      1.94 o 
   0  -5   3      323.06      328.07      5.98 o 
   1  -5   3       10.15       10.52      1.01 o 
   2  -5   3       34.97       35.25      4.05 o 
   3  -5   3       23.10       18.03      1.25 o 
   4  -5   3       43.22       48.82      4.73 o 
   5  -5   3        0.28        0.55      0.66 o 
  -7  -4   3       40.41       40.97      5.73 o 
  -6  -4   3        6.02        4.53      1.24 o 
  -5  -4   3      379.97      389.02      7.34 o 
  -4  -4   3        0.23        0.43      0.34 o 
  -3  -4   3        9.71        6.30      1.16 o 
  -2  -4   3       24.61       32.08      1.80 o 
  -1  -4   3      226.69      240.00      3.31 o 
   0  -4   3      398.57      400.18      6.43 o 
   1  -4   3       70.46       69.97      2.45 o 
   2  -4   3       18.75       20.19      1.03 o 
   3  -4   3       54.06       47.47      2.20 o 
   4  -4   3       10.43       14.69      1.69 o 
   5  -4   3        1.43        2.57      1.07 o 
  -7  -3   3        4.02        4.99      2.22 o 
  -6  -3   3       25.13       27.58      2.36 o 
  -5  -3   3        3.03        2.94      0.64 o 
  -4  -3   3        2.96        2.22      0.44 o 
  -3  -3   3       62.71       59.01      2.10 o 
  -2  -3   3     1600.48     1708.09     12.85 o 
  -1  -3   3      928.75      973.96      7.34 o 
   0  -3   3       17.50       11.53      0.84 o 
   1  -3   3      328.70      363.08      5.27 o 
   2  -3   3      113.20      125.18      2.61 o 
   3  -3   3        6.36        6.04      2.25 o 
   4  -3   3        4.61        4.20      0.91 o 
   5  -3   3       13.43       12.99      1.75 o 
   6  -3   3       78.53       95.03     10.47 o 
  -7  -2   3       33.02       30.10      4.62 o 
  -6  -2   3       76.98       87.95      4.30 o 
  -5  -2   3       18.58       20.33      1.84 o 
  -4  -2   3       26.31       26.79      1.89 o 
  -3  -2   3        0.07       -0.17      0.14 o 
  -2  -2   3        8.90       10.91      0.84 o 
  -1  -2   3      157.39      158.49      3.91 o 
   0  -2   3      609.12      641.95      5.78 o 
   1  -2   3      131.31      140.09      3.14 o 
   2  -2   3      297.00      278.06      4.14 o 
   3  -2   3       53.32       50.17      2.09 o 
   4  -2   3        4.98        3.42      0.47 o 
   5  -2   3       28.67       29.60      2.62 o 
   6  -2   3       47.91       48.20      3.73 o 
  -7  -1   3        9.12        8.94      1.73 o 
  -6  -1   3       73.73       74.04      5.98 o 
  -5  -1   3        0.22       -0.09      0.29 o 
  -4  -1   3       11.99        3.90      3.12 o 
  -3  -1   3        3.95        3.99      0.63 o 
  -2  -1   3      259.09      267.23      7.60 o 
  -1  -1   3        9.99       11.84      1.55 o 
   0  -1   3       25.55       28.25      1.30 o 
   1  -1   3       60.05       61.21      2.27 o 
   2  -1   3      509.54      536.66      6.65 o 
   3  -1   3      530.02      522.98      6.39 o 
   4  -1   3       28.69       29.10      1.59 o 
   5  -1   3       66.23       67.59      3.94 o 
   6  -1   3       37.28       40.47      5.12 o 
  -7   0   3       17.08       19.24      4.16 o 
  -6   0   3        0.05       -0.28      0.19 o 
  -5   0   3       15.93       12.79      1.32 o 
  -4   0   3        0.56        0.97      0.30 o 
  -3   0   3       66.32       85.38      4.40 o 
  -2   0   3        0.19        0.58      0.24 o 
  -1   0   3      548.91      558.00      6.84 o 
   0   0   3      314.21      344.28      5.31 o 
   1   0   3        3.25        4.64      0.72 o 
   2   0   3       99.28      104.12      2.81 o 
   3   0   3       38.92       48.56      1.99 o 
   4   0   3        0.98        0.60      0.21 o 
   5   0   3        1.42        1.28      0.39 o 
   6   0   3      468.69      477.55     13.70 o 
  -6   1   3       40.79       40.10      3.42 o 
  -5   1   3        1.12        0.50      0.26 o 
  -4   1   3       77.19       75.76      2.52 o 
  -3   1   3        2.26        2.93      2.67 o 
  -2   1   3      540.74      610.25      8.03 o 
  -1   1   3       15.82       15.07      1.01 o 
   0   1   3      100.53      104.69      4.19 o 
   1   1   3        7.82        6.14      0.83 o 
   2   1   3      357.17      374.14      4.82 o 
   3   1   3       13.36       13.44      1.03 o 
   4   1   3      123.30      112.77      2.87 o 
   5   1   3       17.70       16.76      1.58 o 
   6   1   3      205.73      202.44      8.82 o 
   7   1   3        5.35        4.41      1.17 o 
  -6   2   3        4.21        3.76      2.04 o 
  -5   2   3        0.48       -0.12      0.30 o 
  -4   2   3        9.99        8.63      0.92 o 
  -3   2   3      264.67      263.47      5.04 o 
  -2   2   3      248.58      289.57      4.07 o 
  -1   2   3     1685.93     1634.06     12.75 o 
   0   2   3      908.26      902.22      8.22 o 
   1   2   3     4807.14     4902.87     22.57 o 
   2   2   3      297.83      316.63      4.66 o 
   3   2   3       11.06        8.16      1.81 o 
   4   2   3       91.98       82.45      2.46 o 
   5   2   3      222.92      218.47      5.27 o 
   6   2   3        0.32        2.28      1.02 o 
   7   2   3        1.41        0.35      1.43 o 
  -6   3   3        1.38        1.76      0.67 o 
  -5   3   3        3.67        2.55      1.01 o 
  -4   3   3       30.74       26.58      1.57 o 
  -3   3   3       25.62       23.33      1.29 o 
  -2   3   3      385.47      377.17      8.07 o 
  -1   3   3       24.08       18.12      0.73 o 
   0   3   3       23.79       27.84      1.19 o 
   1   3   3       17.92       22.64      1.64 o 
   2   3   3      101.29      105.28      3.71 o 
   3   3   3       37.61       36.14      1.63 o 
   4   3   3      184.34      172.05      3.87 o 
   5   3   3        3.47        2.99      0.58 o 
   6   3   3       21.66       20.63      2.81 o 
   7   3   3       26.30       30.58      3.65 o 
  -6   4   3        1.88        3.02      1.33 o 
  -5   4   3       48.11       52.57      6.76 o 
  -4   4   3      315.85      291.51      6.01 o 
  -3   4   3      189.98      201.47      5.74 o 
  -2   4   3      152.09      148.70      3.13 o 
  -1   4   3       72.96       85.39      2.73 o 
   0   4   3      177.88      160.90      3.26 o 
   1   4   3      240.99      246.45      5.65 o 
   2   4   3     1528.30     1574.41     14.75 o 
   3   4   3        9.02       16.49      1.19 o 
   4   4   3        0.54        0.07      0.25 o 
   5   4   3       13.99       15.58      1.28 o 
   6   4   3        5.32        3.92      1.13 o 
   7   4   3        4.03        5.03      1.54 o 
  -5   5   3        0.04        0.00      0.94 o 
  -4   5   3       12.26       13.41      3.13 o 
  -3   5   3      126.91      125.36      4.69 o 
  -2   5   3      268.75      267.00      4.13 o 
  -1   5   3      349.17      352.60      6.02 o 
   0   5   3       65.83       69.44      2.05 o 
   1   5   3      159.40      149.66      3.79 o 
   2   5   3       23.71       27.26      2.01 o 
   3   5   3       14.37       11.85      0.99 o 
   4   5   3       15.46       15.15      1.11 o 
   5   5   3       15.26       13.07      1.14 o 
   6   5   3        8.67        9.56      1.75 o 
  -5   6   3       35.59       42.30      6.63 o 
  -4   6   3       28.88       23.01      3.18 o 
  -3   6   3     1592.59     1628.40     17.30 o 
  -2   6   3      595.44      589.62      6.50 o 
  -1   6   3       56.54       57.30      3.58 o 
   0   6   3        5.63        9.57      1.53 o 
   1   6   3       31.35       26.80      1.62 o 
   2   6   3       17.59       17.37      2.70 o 
   3   6   3      175.82      202.38      5.16 o 
   4   6   3       83.07       75.48      2.70 o 
   5   6   3       29.93       27.10      1.84 o 
   6   6   3        0.90        3.23      1.68 o 
  -5   7   3        8.11        8.95      3.21 o 
  -4   7   3        1.31        0.96      1.83 o 
  -3   7   3      264.39      253.70      7.01 o 
  -2   7   3       87.73       81.82      3.50 o 
  -1   7   3        0.27        0.40      0.18 o 
   0   7   3      140.10      145.76      4.26 o 
   1   7   3      335.99      346.70      5.55 o 
   2   7   3      116.26      124.78      7.73 o 
   3   7   3        0.60        0.29      0.38 o 
   4   7   3        3.86        4.77      0.68 o 
   5   7   3       29.65       31.39      2.41 o 
   6   7   3        8.02        6.25      2.47 o 
  -4   8   3       58.91       59.64      5.59 o 
  -3   8   3       15.33       18.84      2.82 o 
  -2   8   3      321.99      321.09      7.09 o 
  -1   8   3        5.52        4.63      0.38 o 
   0   8   3      209.66      221.28      5.66 o 
   1   8   3        0.15        0.60      0.33 o 
   2   8   3       22.07       25.91      2.29 o 
   3   8   3        0.16        0.31      0.66 o 
   4   8   3        0.63        0.75      0.24 o 
   5   8   3        7.96        8.59      2.55 o 
   6   8   3        0.00        0.37      0.45 o 
  -4   9   3        2.83        0.78      0.84 o 
  -3   9   3      101.76      104.61      7.15 o 
  -2   9   3        0.10       -0.11      1.04 o 
  -1   9   3       22.37       18.46      1.19 o 
   0   9   3      143.76      155.32      3.60 o 
   1   9   3       19.38       19.64      2.20 o 
   2   9   3        1.53        0.98      1.21 o 
   3   9   3        0.16        0.56      0.32 o 
   4   9   3       73.17       73.42      3.42 o 
   5   9   3      107.17      109.45      9.04 o 
   6   9   3        3.60        4.17      1.83 o 
  -3  10   3       98.93      111.52      7.70 o 
  -2  10   3       12.60       11.32      2.29 o 
  -1  10   3       13.18       12.02      2.12 o 
   0  10   3       52.01       47.49      2.61 o 
   1  10   3       22.32       21.93      2.38 o 
   2  10   3      190.71      192.38      7.03 o 
   3  10   3      131.82      133.44      4.07 o 
   4  10   3       20.32       20.33      3.59 o 
   5  10   3        3.21        4.89      1.98 o 
   6  10   3        1.29        1.26      1.10 o 
  -2  11   3       23.33       23.93      3.45 o 
  -1  11   3       16.09       15.95      2.58 o 
   0  11   3       13.62       13.58      1.47 o 
   1  11   3       38.60       38.30      2.57 o 
   2  11   3        0.03        0.85      0.86 o 
   3  11   3        3.74        3.02      0.81 o 
   4  11   3        0.84        3.06      1.20 o 
   5  11   3        0.66        0.54      1.29 o 
  -2  12   3        0.11        0.06      2.20 o 
  -1  12   3       39.22       35.87      4.07 o 
   0  12   3        0.01       -0.24      0.53 o 
   1  12   3        0.15        0.70      0.32 o 
   2  12   3        0.44        0.59      0.42 o 
   3  12   3      284.01      303.60     12.78 o 
   4  12   3        6.84        6.96      2.10 o 
   5  12   3       11.99       23.33      4.40 o 
   0  13   3       11.07       12.24      2.33 o 
   1  13   3       61.81       63.77      4.83 o 
   2  13   3        3.06        2.10      1.08 o 
   3  13   3       25.89       30.88      4.69 o 
   4  13   3       14.76       12.51      3.00 o 
  -3 -11   4        6.67        9.32      2.72 o 
  -2 -11   4        7.28        8.91      2.59 o 
  -1 -11   4        3.11        5.62      1.85 o 
  -4 -10   4       13.39       14.74      3.60 o 
  -3 -10   4       13.54       11.98      2.94 o 
  -2 -10   4       97.65      100.57      8.37 o 
  -1 -10   4       24.01       23.52      3.89 o 
   0 -10   4        2.84        4.72      1.13 o 
   1 -10   4        0.07       -0.50      0.84 o 
  -5  -9   4        0.79        0.86      1.39 o 
  -4  -9   4        8.81       10.79      2.99 o 
  -3  -9   4      111.51      118.58      9.25 o 
  -2  -9   4        3.22        1.48      1.41 o 
  -1  -9   4       12.71       10.58      1.51 o 
   0  -9   4        0.00       -0.18      0.55 o 
   1  -9   4        1.00        0.15      0.33 o 
   2  -9   4        2.38        0.12      1.17 o 
  -5  -8   4        0.60        3.62      1.69 o 
  -4  -8   4        2.26        1.35      1.53 o 
  -3  -8   4      430.21      416.25     16.57 o 
  -2  -8   4       32.98       30.01      3.06 o 
  -1  -8   4       68.63       64.40      2.93 o 
   0  -8   4        6.78       15.79      2.00 o 
   1  -8   4        4.48        4.98      1.22 o 
   2  -8   4       32.60       33.34      2.79 o 
   3  -8   4        4.29        7.79      1.97 o 
  -6  -7   4       13.12       21.34      4.39 o 
  -5  -7   4        0.53        0.60      0.72 o 
  -4  -7   4       95.68       89.89      7.83 o 
  -3  -7   4       62.43       64.01      6.29 o 
  -2  -7   4       88.92       73.74      8.75 o 
  -1  -7   4       18.94       15.77      2.05 o 
   0  -7   4       89.84       87.90      4.46 o 
   1  -7   4        4.07        3.57      0.64 o 
   2  -7   4        8.65        7.08      1.25 o 
   3  -7   4       18.30       17.08      2.80 o 
   4  -7   4        0.04       -2.27      1.59 o 
  -6  -6   4       15.77       11.70      3.07 o 
  -5  -6   4        4.10        4.29      1.78 o 
  -4  -6   4       21.19       17.59      3.30 o 
  -3  -6   4      280.04      280.32      8.31 o 
  -2  -6   4        0.47        1.23      0.36 o 
  -1  -6   4      189.19      188.02      4.41 o 
   0  -6   4     1125.65     1115.32     13.93 o 
   1  -6   4        6.10        7.05      1.08 o 
   2  -6   4       21.36       21.07      2.07 o 
   3  -6   4       19.54       14.99      1.79 o 
   4  -6   4       28.49       24.61      3.49 o 
  -6  -5   4        0.01       -0.06      0.57 o 
  -5  -5   4        0.28        0.72      0.77 o 
  -4  -5   4        0.00        0.25      0.77 o 
  -3  -5   4      327.93      309.19      8.51 o 
  -2  -5   4        3.97        5.02      0.97 o 
  -1  -5   4       76.11       71.37      2.08 o 
   0  -5   4      241.98      219.41     10.78 o 
   1  -5   4       25.51       22.76      1.89 o 
   2  -5   4       37.60       40.08      2.74 o 
   3  -5   4       31.28       23.24      2.23 o 
   4  -5   4       46.99       40.22      4.41 o 
   5  -5   4       28.39       36.32      6.55 o 
  -7  -4   4        3.93        4.44      1.89 o 
  -6  -4   4        4.69        3.21      1.47 o 
  -5  -4   4      339.99      343.59      7.42 o 
  -4  -4   4      754.95      646.36     47.33 o 
  -3  -4   4       31.20       33.23      3.03 o 
  -2  -4   4        1.77        2.07      0.35 o 
  -1  -4   4      309.80      300.55      4.10 o 
   0  -4   4      163.19      175.38      3.06 o 
   1  -4   4       29.39       29.40      2.03 o 
   2  -4   4       41.16       42.54      2.16 o 
   3  -4   4        0.64        0.43      0.22 o 
   4  -4   4       10.28       11.74      1.49 o 
   5  -4   4        2.34        2.58      0.93 o 
  -7  -3   4       38.11       40.62      5.62 o 
  -6  -3   4        5.16        4.01      1.71 o 
  -5  -3   4       21.25       20.95      2.11 o 
  -4  -3   4       45.71       48.55      2.39 o 
  -3  -3   4      325.27      306.65      5.05 o 
  -2  -3   4      293.44      283.98      8.15 o 
  -1  -3   4     1384.34     1527.57     10.66 o 
   0  -3   4       47.95       43.77      1.79 o 
   1  -3   4        2.61        3.37      0.51 o 
   2  -3   4        7.74        5.95      1.72 o 
   3  -3   4      474.80      492.77      7.51 o 
   4  -3   4       25.67       23.40      1.26 o 
   5  -3   4       23.66       23.17      2.35 o 
  -7  -2   4        1.71        1.50      0.98 o 
  -6  -2   4       14.11       13.51      2.03 o 
  -5  -2   4        3.92        3.72      0.99 o 
  -4  -2   4      573.39      582.12     10.32 o 
  -3  -2   4        6.14        3.87      0.51 o 
  -2  -2   4      248.40      275.59      6.51 o 
  -1  -2   4     1063.64     1161.92      8.96 o 
   0  -2   4       19.36       18.44      1.10 o 
   1  -2   4       57.90       61.00      2.24 o 
   2  -2   4       12.60       13.03      1.14 o 
   3  -2   4       57.72       56.03      2.50 o 
   4  -2   4        2.82        1.88      0.67 o 
   5  -2   4      108.93      115.03      5.31 o 
   6  -2   4       51.42       57.00      4.12 o 
  -7  -1   4       10.22       14.15      2.91 o 
  -6  -1   4        9.89        6.72      1.42 o 
  -5  -1   4        6.67        5.31      1.07 o 
  -4  -1   4      264.67       37.80    129.52 o 
  -3  -1   4       93.24       95.18      3.09 o 
  -2  -1   4       61.27       67.03      3.12 o 
  -1  -1   4      921.70     1026.85     16.31 o 
   0  -1   4      592.40      639.60     12.02 o 
   1  -1   4      391.52      395.98      5.49 o 
   2  -1   4     1267.69     1375.31     13.19 o 
   3  -1   4       44.00       45.49      2.02 o 
   4  -1   4        2.20        2.58      0.41 o 
   5  -1   4       31.59       30.16      2.67 o 
   6  -1   4       97.71      100.89      5.39 o 
  -6   0   4       24.82       26.02      2.81 o 
  -5   0   4      113.83      116.08      5.38 o 
  -4   0   4        7.85       14.58      2.31 o 
  -3   0   4       62.60       58.69      3.06 o 
  -2   0   4       77.29       70.67      3.84 o 
  -1   0   4      782.13      840.12      9.63 o 
   0   0   4      622.34      670.63      8.58 o 
   1   0   4      189.85      197.87      6.59 o 
   2   0   4       21.20       17.69      1.24 o 
   3   0   4      122.65      133.11      3.60 o 
   4   0   4      156.15      153.80      3.70 o 
   5   0   4      197.64      202.07      4.93 o 
   6   0   4       55.24       53.82      6.38 o 
  -6   1   4       36.85       33.06      3.15 o 
  -5   1   4       70.58       60.97      2.82 o 
  -4   1   4       27.13       30.93      2.47 o 
  -3   1   4       23.92       24.80      1.67 o 
  -2   1   4      120.44      148.14      4.30 o 
  -1   1   4      484.61      503.15      6.91 o 
   0   1   4      386.63      403.13      9.65 o 
   1   1   4        0.49        0.90      0.41 o 
   2   1   4      306.35      315.91      4.96 o 
   3   1   4       35.66       34.70      2.03 o 
   4   1   4        5.96        6.34      0.73 o 
   5   1   4      143.87      143.00      4.30 o 
   6   1   4       37.88       41.41      4.04 o 
  -6   2   4        3.81        3.19      1.81 o 
  -5   2   4        1.19        0.73      0.40 o 
  -4   2   4       26.00       26.83      2.24 o 
  -3   2   4       22.62       22.34      1.55 o 
  -2   2   4      111.51      123.99      3.23 o 
  -1   2   4      153.93      161.43      3.67 o 
   0   2   4        5.73        9.54      1.01 o 
   1   2   4     2060.36     2192.15     16.76 o 
   2   2   4      334.29      351.00      4.54 o 
   3   2   4      109.65      116.05      3.58 o 
   4   2   4       91.29       95.77      2.74 o 
   5   2   4       52.43       54.68      3.09 o 
   6   2   4       33.67       35.22      3.69 o 
  -6   3   4       61.96       60.19      7.66 o 
  -5   3   4        0.00        0.43      0.29 o 
  -4   3   4        5.17        4.86      0.61 o 
  -3   3   4       70.51       68.70      2.20 o 
  -2   3   4      293.11      328.20      6.82 o 
  -1   3   4      826.82      840.20      6.92 o 
   0   3   4        0.00        0.19      0.15 o 
   1   3   4      745.48      783.70     16.58 o 
   2   3   4      367.51      385.91     14.42 o 
   3   3   4      192.60      205.34      6.18 o 
   4   3   4       48.85       45.35      2.33 o 
   5   3   4      687.77      694.07     11.26 o 
   6   3   4       13.68       15.14      2.45 o 
   7   3   4        0.19        0.60      0.52 o 
  -6   4   4        6.23        6.36      2.54 o 
  -5   4   4        4.46        3.68      1.81 o 
  -4   4   4        0.62        0.31      0.32 o 
  -3   4   4       48.05       51.36      1.54 o 
  -2   4   4      588.58      529.44      6.29 o 
  -1   4   4      237.50      229.63      3.33 o 
   0   4   4      167.15      168.32      6.24 o 
   1   4   4       79.97       78.13      3.38 o 
   2   4   4     2765.45     2768.24     56.58 o 
   3   4   4      137.91      146.04      5.26 o 
   4   4   4      401.22      393.81      9.52 o 
   5   4   4       58.91       56.49      3.28 o 
   6   4   4       12.87       12.33      2.17 o 
   7   4   4        5.79        5.69      2.40 o 
  -5   5   4        0.16       -0.84      0.56 o 
  -4   5   4        9.65        8.20      2.52 o 
  -3   5   4        9.25        8.80      0.88 o 
  -2   5   4      175.25      171.47      4.44 o 
  -1   5   4       49.67       46.42      1.52 o 
   0   5   4        6.16        6.88      0.65 o 
   1   5   4        0.12        0.09      0.17 o 
   2   5   4        4.26        4.51      0.75 o 
   3   5   4      132.71      120.28      4.88 o 
   4   5   4      168.29      162.60      4.32 o 
   5   5   4      311.05      300.16      6.95 o 
   6   5   4       30.45       29.31      3.27 o 
   7   5   4       14.66       20.13      4.04 o 
  -5   6   4        0.29        0.76      0.36 o 
  -4   6   4        0.12        0.73      0.69 o 
  -3   6   4      419.66      423.26      5.49 o 
  -2   6   4      116.03      106.60      3.37 o 
  -1   6   4        3.11        2.34      0.66 o 
   0   6   4       98.94      100.13      3.99 o 
   1   6   4       75.20       64.94      2.37 o 
   2   6   4       10.49       15.62      2.60 o 
   3   6   4      243.44      237.13      5.84 o 
   4   6   4        0.90        1.17      0.37 o 
   5   6   4       19.33       16.12      1.42 o 
   6   6   4        6.25        8.54      2.64 o 
  -5   7   4        1.46        3.10      2.02 o 
  -4   7   4       22.65       23.03      4.60 o 
  -3   7   4       26.95       25.21      2.24 o 
  -2   7   4      103.09      102.49      3.01 o 
  -1   7   4       57.54       44.44      3.00 o 
   0   7   4       41.61       41.69      2.09 o 
   1   7   4       88.99       84.40      3.10 o 
   2   7   4      137.14      126.25      7.56 o 
   3   7   4       27.67       23.37      2.72 o 
   4   7   4       19.35       17.44      1.29 o 
   5   7   4       32.71       37.02      2.75 o 
   6   7   4        6.85        6.00      2.54 o 
  -4   8   4       17.24       29.23      5.63 o 
  -3   8   4      104.94       92.90      6.36 o 
  -2   8   4      139.06      144.63      3.96 o 
  -1   8   4       19.91       17.01      2.41 o 
   0   8   4        8.43       10.08      0.99 o 
   1   8   4        2.97        5.57      0.87 o 
   2   8   4       19.48       17.59      1.63 o 
   3   8   4       60.18       56.28      3.58 o 
   4   8   4       36.02       40.78      4.21 o 
   5   8   4        9.04        8.39      1.79 o 
   6   8   4       28.65       30.35      5.24 o 
  -4   9   4      137.50      133.47      8.71 o 
  -3   9   4       17.06       19.05      2.93 o 
  -2   9   4       24.84       24.67      3.15 o 
  -1   9   4       23.95       21.60      1.79 o 
   0   9   4        4.06        3.16      0.55 o 
   1   9   4        0.93        0.30      0.35 o 
   2   9   4        0.94        0.44      1.06 o 
   3   9   4       53.60       57.86      4.29 o 
   4   9   4        5.41        4.70      2.17 o 
   5   9   4       54.78       62.09      5.00 o 
   6   9   4        0.77        1.96      1.45 o 
  -3  10   4        9.67        7.60      1.86 o 
  -2  10   4       47.04       55.87      4.97 o 
  -1  10   4        6.90        7.94      1.79 o 
   0  10   4        2.16        2.70      0.40 o 
   1  10   4        8.02        8.79      1.25 o 
   2  10   4        8.64        7.76      1.37 o 
   3  10   4        0.04        0.19      0.29 o 
   4  10   4        1.63        2.27      0.88 o 
   5  10   4        0.73        1.70      1.17 o 
   6  10   4        4.07        6.40      2.43 o 
  -3  11   4       39.27       53.53      7.94 o 
  -2  11   4        7.41        7.50      1.93 o 
  -1  11   4        5.23        5.51      1.46 o 
   0  11   4       81.80       81.47      3.49 o 
   1  11   4       29.23       27.86      2.35 o 
   2  11   4        1.27        1.42      0.39 o 
   3  11   4        0.71        1.44      0.66 o 
   4  11   4        0.29       -0.11      0.74 o 
   5  11   4       66.62       79.82      8.10 o 
  -2  12   4        1.23        0.69      2.20 o 
  -1  12   4        4.84        4.17      1.17 o 
   0  12   4       50.98       61.56      4.87 o 
   1  12   4       23.42       25.33      2.16 o 
   2  12   4       54.77       58.07      3.93 o 
   3  12   4       55.77       54.58      5.69 o 
   4  12   4       41.75       38.09      5.17 o 
   5  12   4        6.27        4.13      1.85 o 
  -1  13   4       43.67       46.10      4.81 o 
   0  13   4       62.97       60.05      5.08 o 
   1  13   4       71.00       71.39      5.06 o 
   2  13   4       12.89       10.76      2.46 o 
   3  13   4        0.04       -0.19      0.36 o 
   4  13   4       42.52       50.64      6.00 o 
  -3 -11   5       95.42      108.89      9.98 o 
  -2 -11   5       65.86       77.96      8.00 o 
  -1 -11   5        4.02        4.75      2.20 o 
  -4 -10   5        0.00        1.60      1.27 o 
  -3 -10   5        4.03        1.15      0.83 o 
  -2 -10   5        0.85        1.10      0.89 o 
  -1 -10   5        6.69       11.06      2.86 o 
   0 -10   5        0.40        1.04      1.04 o 
   1 -10   5        3.53        5.49      2.07 o 
  -4  -9   5        2.05        1.85      1.30 o 
  -3  -9   5       24.38       22.35      4.18 o 
  -2  -9   5       20.06       26.32      4.27 o 
  -1  -9   5        0.49        1.17      0.54 o 
   0  -9   5        1.94        1.38      0.76 o 
   1  -9   5       37.25       51.54      4.18 o 
   2  -9   5        0.08        1.00      0.90 o 
  -5  -8   5       31.81       33.13      5.41 o 
  -4  -8   5        2.00        1.39      0.73 o 
  -3  -8   5       35.62       39.50      5.36 o 
  -2  -8   5       10.08        7.66      2.24 o 
  -1  -8   5       84.02       85.25      5.03 o 
   0  -8   5        6.98        8.24      1.50 o 
   1  -8   5       20.23       22.61      2.69 o 
   2  -8   5        6.61        8.02      1.45 o 
   3  -8   5        0.62        0.78      1.04 o 
  -5  -7   5       60.07       65.67      7.41 o 
  -4  -7   5        0.13        1.37      1.17 o 
  -3  -7   5        3.28        6.62      2.15 o 
  -2  -7   5        5.13        7.20      1.03 o 
  -1  -7   5        4.91        5.74      1.07 o 
   0  -7   5       28.96       31.35      2.30 o 
   1  -7   5        8.10        6.97      1.46 o 
   2  -7   5       35.80       34.52      2.89 o 
   3  -7   5       25.98       26.87      3.69 o 
  -6  -6   5       15.53       19.21      4.20 o 
  -5  -6   5       28.24       24.07      4.31 o 
  -4  -6   5      349.30      330.24     14.94 o 
  -3  -6   5       14.83       21.12      2.36 o 
  -2  -6   5      100.53        8.43     42.59 o 
  -1  -6   5       90.65       84.33      2.51 o 
   0  -6   5      659.62      635.50      8.62 o 
   1  -6   5       75.56       72.31      3.51 o 
   2  -6   5        4.87        3.28      0.69 o 
   3  -6   5       11.24       10.82      1.63 o 
   4  -6   5        1.13        0.68      0.69 o 
  -6  -5   5       12.13       14.47      3.50 o 
  -5  -5   5        7.39        6.93      2.18 o 
  -4  -5   5       25.38       29.87      4.31 o 
  -3  -5   5       35.44       35.65      2.98 o 
  -2  -5   5      138.93      124.32      4.08 o 
  -1  -5   5       60.92       69.16      2.07 o 
   0  -5   5        5.81        5.00      0.50 o 
   1  -5   5       24.34       22.55      1.66 o 
   2  -5   5        0.48        0.37      0.46 o 
   3  -5   5      159.73      153.73      6.04 o 
   4  -5   5       42.67       46.44      4.82 o 
  -6  -4   5        5.84        5.72      1.96 o 
  -5  -4   5      260.79      250.77     12.85 o 
  -4  -4   5       72.28       63.22      3.66 o 
  -3  -4   5        7.31        6.92      0.65 o 
  -2  -4   5       80.91       82.16      3.04 o 
  -1  -4   5       83.99       91.56      2.69 o 
   0  -4   5       29.37       24.88      1.30 o 
   1  -4   5      380.33      372.36      7.65 o 
   2  -4   5       17.08       14.13      1.08 o 
   3  -4   5       59.26       54.75      2.27 o 
   4  -4   5       11.10        9.18      1.33 o 
   5  -4   5       14.77       13.33      2.50 o 
  -6  -3   5        0.35        0.29      0.38 o 
  -5  -3   5        0.91        0.51      0.32 o 
  -4  -3   5      379.12      372.15      7.70 o 
  -3  -3   5        3.20        2.87      0.53 o 
  -2  -3   5        9.61        1.17      1.88 o 
  -1  -3   5        5.24        6.35      0.76 o 
   0  -3   5      270.34      269.88      5.51 o 
   1  -3   5        9.54        7.02      0.97 o 
   2  -3   5        2.44        2.91      0.81 o 
   3  -3   5        3.69        4.88      0.67 o 
   4  -3   5        1.40        1.03      0.32 o 
   5  -3   5        0.01       -0.20      0.31 o 
  -6  -2   5        0.00        0.78      0.42 o 
  -5  -2   5      296.99      298.14     12.94 o 
  -4  -2   5      662.87      655.01     11.20 o 
  -3  -2   5        8.23        9.38      1.02 o 
  -2  -2   5      289.93       68.60    147.05 o 
  -1  -2   5       82.08       95.33      3.56 o 
   0  -2   5      207.86      236.61      4.92 o 
   1  -2   5       44.52       41.35      2.33 o 
   2  -2   5       14.05       18.36      1.74 o 
   3  -2   5        7.45        6.77      0.71 o 
   4  -2   5        0.00        0.22      0.23 o 
   5  -2   5       34.47       37.72      3.06 o 
   6  -2   5       11.27       12.98      3.72 o 
  -6  -1   5        4.58        6.28      1.40 o 
  -5  -1   5       75.55       78.07      3.62 o 
  -4  -1   5      126.29       19.25     65.43 o 
  -3  -1   5       22.63       24.54      1.73 o 
  -2  -1   5        0.45        0.50      0.27 o 
  -1  -1   5     1343.30     1517.02     24.94 o 
   0  -1   5      250.73      279.54      6.47 o 
   1  -1   5      329.95      335.16      5.48 o 
   2  -1   5       49.86       49.55      4.14 o 
   3  -1   5      153.47      155.30      4.49 o 
   4  -1   5        2.05        1.22      0.43 o 
   5  -1   5       43.89       39.27      3.11 o 
   6  -1   5        0.13        0.15      0.73 o 
  -6   0   5        3.62        3.54      1.01 o 
  -5   0   5       21.06       18.89      2.19 o 
  -4   0   5        3.36        2.90      1.07 o 
  -3   0   5       46.31       46.47      2.89 o 
  -2   0   5      567.87      637.04      9.70 o 
  -1   0   5       16.32       20.83      1.70 o 
   0   0   5       19.97       19.63      1.64 o 
   1   0   5      114.82      107.28      4.24 o 
   2   0   5      271.42      285.86      7.80 o 
   3   0   5       51.10       52.89      2.29 o 
   4   0   5       12.02       11.37      1.17 o 
   5   0   5       10.13       10.86      1.18 o 
   6   0   5      103.80      112.12      5.67 o 
  -6   1   5        1.61        1.15      0.65 o 
  -5   1   5      489.96      501.73     11.35 o 
  -4   1   5        1.54        1.11      0.48 o 
  -3   1   5       55.55       52.32      2.55 o 
  -2   1   5       29.12       40.42      1.92 o 
  -1   1   5       31.06       29.48      1.92 o 
   0   1   5        0.09        0.77      0.59 o 
   1   1   5      630.78      709.74     10.63 o 
   2   1   5       69.72       58.29      3.44 o 
   3   1   5      518.98      536.90      6.77 o 
   4   1   5      225.24      217.85      5.09 o 
   5   1   5      177.48      180.24      5.02 o 
   6   1   5       21.71       18.90      2.79 o 
  -6   2   5       30.86       30.73      5.14 o 
  -5   2   5       18.43       16.29      2.00 o 
  -4   2   5        0.00        0.38      0.26 o 
  -3   2   5       51.11       47.98      2.18 o 
  -2   2   5      486.94      504.27      6.91 o 
  -1   2   5      243.35      255.97      5.40 o 
   0   2   5       75.24       85.16      3.38 o 
   1   2   5     1204.07     1257.35     14.01 o 
   2   2   5      370.55      407.53      8.89 o 
   3   2   5      182.51      175.19      4.14 o 
   4   2   5       44.61       44.16      2.60 o 
   5   2   5       16.08       15.43      1.71 o 
   6   2   5       46.26       45.98      4.31 o 
  -6   3   5       41.03       48.14      6.93 o 
  -5   3   5       42.89       38.76      2.89 o 
  -4   3   5       62.31       50.07      3.00 o 
  -3   3   5       62.03       63.70      2.69 o 
  -2   3   5       23.92       33.13      1.58 o 
  -1   3   5     1435.97     1535.72     10.85 o 
   0   3   5       18.35       17.46      1.49 o 
   1   3   5      261.12      256.57      6.59 o 
   2   3   5       27.33       28.97      1.45 o 
   3   3   5       22.57       23.32      1.44 o 
   4   3   5      229.27      231.90      7.96 o 
   5   3   5       78.34       79.20      3.93 o 
   6   3   5        3.40        2.74      1.18 o 
  -6   4   5        0.76        0.58      0.82 o 
  -5   4   5        4.42        4.13      1.88 o 
  -4   4   5        1.17        0.51      0.27 o 
  -3   4   5      111.94      114.99      3.35 o 
  -2   4   5      131.38      145.12      4.11 o 
  -1   4   5       20.32       15.87      1.06 o 
   0   4   5      206.22      214.70      4.14 o 
   1   4   5      345.22      336.60      7.08 o 
   2   4   5      728.61      711.75     24.79 o 
   3   4   5       15.49       10.99      1.54 o 
   4   4   5        4.76        4.53      0.91 o 
   5   4   5       10.97       11.90      1.57 o 
   6   4   5       11.01        9.26      1.46 o 
  -5   5   5       12.31       11.43      3.25 o 
  -4   5   5        4.32        4.41      1.75 o 
  -3   5   5       40.38       37.89      1.95 o 
  -2   5   5       48.27       43.08      2.02 o 
  -1   5   5       34.79       38.26      2.06 o 
   0   5   5       13.81       10.84      1.01 o 
   1   5   5      133.79      144.07      5.04 o 
   2   5   5      458.15      477.05      7.90 o 
   3   5   5       42.77       39.67      2.45 o 
   4   5   5      515.09      501.17     11.35 o 
   5   5   5        6.64        4.69      1.21 o 
   6   5   5       26.92       24.78      2.48 o 
  -5   6   5       38.01       44.67      6.77 o 
  -4   6   5       66.24       68.25      7.75 o 
  -3   6   5        6.16        5.88      0.81 o 
  -2   6   5        0.20        0.40      0.30 o 
  -1   6   5       54.43       54.50      2.08 o 
   0   6   5        3.57        1.88      0.43 o 
   1   6   5       17.88       16.70      1.77 o 
   2   6   5       22.09       24.86      2.40 o 
   3   6   5       79.34       82.66      4.38 o 
   4   6   5      146.56      141.63      6.11 o 
   5   6   5        4.64        6.14      1.43 o 
   6   6   5        1.63        2.36      0.97 o 
  -5   7   5       72.80       92.47     10.28 o 
  -4   7   5       14.42        9.22      2.99 o 
  -3   7   5        9.44       10.21      1.24 o 
  -2   7   5        0.24        1.08      0.58 o 
  -1   7   5        0.46        1.16      0.28 o 
   0   7   5       17.43       15.67      1.30 o 
   1   7   5      102.61       97.29      3.18 o 
   2   7   5        7.09        6.26      1.22 o 
   3   7   5      102.70      109.15      5.10 o 
   4   7   5      242.26      225.03      7.78 o 
   5   7   5        0.08        0.77      0.74 o 
   6   7   5        0.49        0.13      0.54 o 
  -4   8   5        3.60        4.82      1.94 o 
  -3   8   5       12.69       16.46      3.83 o 
  -2   8   5      541.96      560.27      8.93 o 
  -1   8   5      155.23      141.35      9.09 o 
   0   8   5       23.30       23.39      1.51 o 
   1   8   5       12.04       11.26      1.17 o 
   2   8   5       20.29       18.68      2.04 o 
   3   8   5        7.55        4.66      1.07 o 
   4   8   5       44.64       44.79      3.57 o 
   5   8   5        1.31        3.67      1.71 o 
   6   8   5       27.40       41.48      6.60 o 
  -4   9   5        5.24        4.50      2.17 o 
  -3   9   5        9.04        8.23      2.56 o 
  -2   9   5        0.09        0.51      0.40 o 
  -1   9   5        4.95        5.75      1.05 o 
   0   9   5       60.85       58.49      2.52 o 
   1   9   5        4.53        4.06      0.67 o 
   2   9   5      111.28      109.51      3.73 o 
   3   9   5      174.19      184.27      7.01 o 
   4   9   5        0.55        1.10      0.80 o 
   5   9   5        5.23        4.51      1.33 o 
   6   9   5        0.42        2.07      1.46 o 
  -3  10   5       67.48       77.45      6.32 o 
  -2  10   5        4.05        5.40      1.56 o 
  -1  10   5       41.59       42.50      3.01 o 
   0  10   5        0.60        0.83      0.46 o 
   1  10   5       17.43       16.57      1.43 o 
   2  10   5       20.72       17.72      1.57 o 
   3  10   5       95.28       85.44      8.95 o 
   4  10   5        2.91        2.18      1.06 o 
   5  10   5       42.60       54.44      4.87 o 
   6  10   5        0.48        1.18      1.14 o 
  -3  11   5       37.12       38.16      6.53 o 
  -2  11   5        0.10       -0.68      0.65 o 
  -1  11   5       12.81       13.72      2.41 o 
   0  11   5        0.58        0.69      0.17 o 
   1  11   5       47.58       48.53      2.68 o 
   2  11   5        3.77        2.82      0.70 o 
   3  11   5       10.42       11.20      3.22 o 
   4  11   5        1.02       -0.10      0.96 o 
   5  11   5       28.00       37.38      4.14 o 
  -2  12   5       16.41       21.24      3.39 o 
  -1  12   5        4.26        6.59      1.77 o 
   0  12   5        3.48        3.99      1.26 o 
   1  12   5        1.60        0.53      0.52 o 
   2  12   5        0.06       -0.88      0.70 o 
   3  12   5       33.22       33.00      3.30 o 
   4  12   5        4.49        5.57      1.47 o 
   5  12   5        3.48        9.46      2.99 o 
  -1  13   5        2.87        4.37      1.33 o 
   0  13   5        0.02       -0.48      1.40 o 
   1  13   5       66.68       76.78      7.74 o 
   2  13   5       17.05       15.44      3.18 o 
   3  13   5        0.04        0.91      1.01 o 
   4  13   5        1.48        2.60      1.69 o 
   1  14   5       43.03       49.40      6.43 o 
  -3 -10   6        8.57        8.07      2.54 o 
  -2 -10   6       13.64       13.00      3.33 o 
  -1 -10   6        4.08        5.22      2.29 o 
   0 -10   6       16.04       21.72      4.18 o 
  -4  -9   6        4.32        6.58      2.07 o 
  -3  -9   6        8.28       11.73      3.06 o 
  -2  -9   6       41.85       49.47      6.26 o 
  -1  -9   6        1.76        0.70      0.87 o 
   0  -9   6        0.03        0.58      1.62 o 
   1  -9   6       17.26       18.25      2.56 o 
  -5  -8   6        0.37       -0.35      1.63 o 
  -4  -8   6        0.03        1.69      0.97 o 
  -3  -8   6        5.41        6.51      2.23 o 
  -2  -8   6        9.09       10.70      2.87 o 
  -1  -8   6       10.97       12.69      1.77 o 
   0  -8   6       22.74       19.95      2.68 o 
   1  -8   6       69.09       74.66      5.07 o 
   2  -8   6       17.02       19.61      2.37 o 
  -5  -7   6       11.10        9.99      2.78 o 
  -4  -7   6        2.43        5.55      2.21 o 
  -3  -7   6       14.75        9.33      2.52 o 
  -2  -7   6       35.28       42.01      5.20 o 
  -1  -7   6        0.41        0.25      0.25 o 
   0  -7   6        2.52        3.14      0.76 o 
   1  -7   6        6.18        6.43      1.44 o 
   2  -7   6        0.01        0.25      0.40 o 
   3  -7   6        4.87        4.40      1.57 o 
  -6  -6   6       33.63       41.56      6.12 o 
  -5  -6   6        3.87        2.12      1.45 o 
  -4  -6   6        9.54       12.73      3.02 o 
  -3  -6   6        2.19        6.51      2.00 o 
  -2  -6   6        5.49        3.26      0.58 o 
  -1  -6   6        0.24        0.30      0.22 o 
   0  -6   6      284.17      253.77     16.70 o 
   1  -6   6        2.80        2.93      0.86 o 
   2  -6   6       50.66       55.13      4.29 o 
   3  -6   6      123.55      134.16      6.08 o 
  -6  -5   6        0.52        0.29      0.88 o 
  -5  -5   6        0.98        1.77      1.01 o 
  -4  -5   6      115.25      117.41      8.83 o 
  -3  -5   6      170.86      126.81     20.44 o 
  -2  -5   6        1.64        0.78      0.44 o 
  -1  -5   6       57.57       52.02      2.47 o 
   0  -5   6       46.65       44.27      1.86 o 
   1  -5   6       51.24       45.79      1.71 o 
   2  -5   6        1.88        1.49      0.80 o 
   3  -5   6      176.83      185.56      6.90 o 
   4  -5   6        2.48        2.01      1.12 o 
  -6  -4   6       37.48       40.87      5.68 o 
  -5  -4   6       37.24       34.49      5.03 o 
  -4  -4   6        2.34        2.22      0.49 o 
  -3  -4   6       46.13       39.70      1.52 o 
  -2  -4   6       26.28       26.73      2.00 o 
  -1  -4   6       10.24       12.23      1.06 o 
   0  -4   6      387.69      391.30      6.57 o 
   1  -4   6      691.69      688.27      9.35 o 
   2  -4   6       26.27       27.56      1.62 o 
   3  -4   6       29.23       31.55      2.01 o 
   4  -4   6        4.60        2.65      0.82 o 
   5  -4   6        0.01        1.39      1.26 o 
  -6  -3   6        2.89        6.40      2.18 o 
  -5  -3   6       79.54       88.55      4.34 o 
  -4  -3   6      137.21      138.66      4.87 o 
  -3  -3   6       84.28       87.86      2.55 o 
  -2  -3   6       25.41       26.61      1.73 o 
  -1  -3   6        0.51        0.74      0.33 o 
   0  -3   6       60.78       63.57      2.53 o 
   1  -3   6        5.50        6.87      0.91 o 
   2  -3   6        2.97        2.48      1.22 o 
   3  -3   6        9.63       10.46      1.15 o 
   4  -3   6       69.03       68.89      3.33 o 
   5  -3   6        5.42        5.40      1.80 o 
  -6  -2   6        1.37        2.06      1.21 o 
  -5  -2   6       21.93       24.66      3.83 o 
  -4  -2   6      327.25      322.43      8.16 o 
  -3  -2   6      314.99      324.18      6.50 o 
  -2  -2   6       73.63       83.30      3.07 o 
  -1  -2   6        5.37        9.34      1.23 o 
   0  -2   6       11.11       10.36      1.12 o 
   1  -2   6        7.95        6.48      0.99 o 
   2  -2   6        0.84        0.32      0.27 o 
   3  -2   6       11.56        8.79      1.34 o 
   4  -2   6       26.35       27.12      1.87 o 
   5  -2   6        3.22        1.15      0.98 o 
  -6  -1   6        0.27        0.74      0.79 o 
  -5  -1   6      291.14      299.80      8.93 o 
  -4  -1   6       19.30       17.26      1.96 o 
  -3  -1   6       69.50       63.41      2.93 o 
  -2  -1   6      232.67      244.04      6.89 o 
  -1  -1   6       46.50       47.95      2.76 o 
   0  -1   6      342.64      403.69      8.50 o 
   1  -1   6      183.16      189.75      5.18 o 
   2  -1   6       25.85       26.39      1.82 o 
   3  -1   6        1.17        1.15      0.53 o 
   4  -1   6       62.38       65.70      2.92 o 
   5  -1   6       26.67       27.61      2.64 o 
   6  -1   6        7.92        8.30      1.84 o 
  -6   0   6       92.16       94.83      6.01 o 
  -5   0   6        4.29        3.74      1.04 o 
  -4   0   6       45.48       43.87      3.22 o 
  -3   0   6      216.79      233.38      6.03 o 
  -2   0   6      146.25      161.42      5.33 o 
  -1   0   6      174.19      196.47      5.76 o 
   0   0   6       31.59       30.29      2.89 o 
   1   0   6       14.68       16.92      1.47 o 
   2   0   6       26.98       32.46      2.80 o 
   3   0   6        3.58        6.14      0.93 o 
   4   0   6        8.06        8.10      1.06 o 
   5   0   6       10.75       14.08      1.42 o 
   6   0   6       62.79       70.80      4.60 o 
  -6   1   6       79.66       78.01      4.97 o 
  -5   1   6        6.07        7.12      1.44 o 
  -4   1   6        3.41        3.67      0.80 o 
  -3   1   6       39.50       43.94      2.46 o 
  -2   1   6      232.08      269.49      6.51 o 
  -1   1   6      563.06      609.35      9.70 o 
   0   1   6      120.01      129.03      4.62 o 
   1   1   6       30.01       33.56      2.54 o 
   2   1   6       42.51       37.16      2.92 o 
   3   1   6      292.09      294.06      6.09 o 
   4   1   6      324.50      319.07      9.87 o 
   5   1   6        2.20        2.50      0.64 o 
   6   1   6        0.19       -0.38      0.99 o 
  -6   2   6       11.02       13.87      3.42 o 
  -5   2   6       10.73       15.86      1.99 o 
  -4   2   6      156.46      135.87      4.70 o 
  -3   2   6      217.25      214.67      6.47 o 
  -2   2   6       15.34       14.51      1.21 o 
  -1   2   6       14.15       17.83      1.61 o 
   0   2   6       85.96       77.32      3.57 o 
   1   2   6       65.74       92.62      4.12 o 
   2   2   6       75.69       81.82      4.25 o 
   3   2   6       37.08       38.98      1.89 o 
   4   2   6        3.05        4.55      0.93 o 
   5   2   6       14.82       12.30      1.32 o 
   6   2   6       17.75       16.07      2.61 o 
  -6   3   6       30.97       39.06      6.11 o 
  -5   3   6       86.61       80.76      4.37 o 
  -4   3   6      195.68      179.69      6.07 o 
  -3   3   6      107.09      119.56      4.69 o 
  -2   3   6      363.12      392.59      6.18 o 
  -1   3   6      159.41      184.11      4.95 o 
   0   3   6       21.72       37.46      5.75 o 
   1   3   6       39.54       47.60      2.39 o 
   2   3   6      112.63      111.35      5.25 o 
   3   3   6       94.08       94.48      2.79 o 
   4   3   6      618.89      603.31     10.53 o 
   5   3   6        3.24        4.88      0.99 o 
   6   3   6        0.61        0.41      0.39 o 
  -6   4   6        7.23        6.00      2.39 o 
  -5   4   6        1.00        2.28      1.58 o 
  -4   4   6        0.55        1.04      0.85 o 
  -3   4   6       86.72       89.10      3.85 o 
  -2   4   6       69.77       72.17      2.28 o 
  -1   4   6      158.04      152.09      3.73 o 
   0   4   6       24.21       27.96      1.63 o 
   1   4   6      603.05      629.21     11.24 o 
   2   4   6      577.48      586.96     11.07 o 
   3   4   6       68.97       71.33      3.92 o 
   4   4   6        8.69        9.74      1.65 o 
   5   4   6        7.07        6.99      1.28 o 
   6   4   6        0.11        0.63      0.68 o 
  -5   5   6       16.14       17.91      4.08 o 
  -4   5   6       17.60       20.55      1.80 o 
  -3   5   6        8.39        9.23      1.55 o 
  -2   5   6        0.04        0.12      0.23 o 
  -1   5   6      165.72      175.95      4.37 o 
   0   5   6      539.03      539.04      7.21 o 
   1   5   6        7.30        9.58      0.84 o 
   2   5   6      125.91      130.51      4.40 o 
   3   5   6      546.29      552.02     11.49 o 
   4   5   6      151.28      143.01      9.02 o 
   5   5   6       52.91       55.45      4.34 o 
   6   5   6        8.30       10.95      2.04 o 
  -5   6   6        6.11        7.65      2.74 o 
  -4   6   6       56.58       56.14      7.00 o 
  -3   6   6       19.74       28.40      2.38 o 
  -2   6   6       38.14       35.37      2.38 o 
  -1   6   6      123.05      126.07      3.85 o 
   0   6   6      215.84      206.04      5.44 o 
   1   6   6      244.51      255.29      7.29 o 
   2   6   6       14.17       14.50      1.97 o 
   3   6   6      405.19      464.61     10.84 o 
   4   6   6      208.97      202.14     11.10 o 
   5   6   6       65.67       63.17      4.74 o 
   6   6   6       17.32       15.59      2.48 o 
  -5   7   6       43.75       62.94      8.32 o 
  -4   7   6       43.86       44.92      6.55 o 
  -3   7   6        0.25        0.43      0.21 o 
  -2   7   6       13.90       11.76      1.99 o 
  -1   7   6       68.73       61.07      2.43 o 
   0   7   6       89.35       81.89      3.11 o 
   1   7   6      101.53       89.45      4.45 o 
   2   7   6        0.47        0.14      0.24 o 
   3   7   6      580.28      571.94     12.32 o 
   4   7   6        0.05       -1.56      1.04 o 
   5   7   6        0.11        0.04      0.90 o 
   6   7   6        2.77        2.76      2.77 o 
  -4   8   6      107.67      113.96     10.81 o 
  -3   8   6       66.31       72.58      8.05 o 
  -2   8   6      292.61      312.49     13.09 o 
  -1   8   6       93.78       95.64      2.94 o 
   0   8   6       27.77       28.35      1.99 o 
   1   8   6        0.00       -0.02      0.37 o 
   2   8   6      129.20      124.40      5.94 o 
   3   8   6      348.05      351.34      9.88 o 
   4   8   6       78.13       75.81      7.38 o 
   5   8   6        0.04       -0.81      1.07 o 
   6   8   6        0.94        0.20      1.93 o 
  -3   9   6        4.12        9.25      3.30 o 
  -2   9   6       10.75       10.94      1.75 o 
  -1   9   6        9.01        8.10      0.54 o 
   0   9   6        1.65        3.90      0.74 o 
   1   9   6       81.45       73.32      2.85 o 
   2   9   6        0.57        0.14      0.54 o 
   3   9   6       31.00       31.78      3.09 o 
   4   9   6       17.22       14.21      3.33 o 
   5   9   6       14.74        9.58      2.02 o 
   6   9   6       79.09      115.40      7.45 o 
  -3  10   6        1.28        1.17      1.10 o 
  -2  10   6        0.01       -0.24      0.41 o 
  -1  10   6      137.63      144.34      6.37 o 
   0  10   6       54.88       58.27      2.66 o 
   1  10   6        6.39        7.15      0.92 o 
   2  10   6       34.85       28.59      1.87 o 
   3  10   6      121.32      117.63      9.56 o 
   4  10   6        1.54        1.02      0.84 o 
   5  10   6        6.47       10.07      2.15 o 
   6  10   6        0.24       -2.34      1.56 o 
  -2  11   6        1.80        1.55      0.75 o 
  -1  11   6        4.68        4.00      0.89 o 
   0  11   6        6.40        7.90      1.32 o 
   1  11   6        8.90        9.39      1.56 o 
   2  11   6       29.54       29.37      2.32 o 
   3  11   6        6.25        4.54      1.19 o 
   4  11   6       29.36       35.93      5.76 o 
   5  11   6       29.44       35.40      4.11 o 
  -2  12   6       16.33       16.18      2.86 o 
  -1  12   6        1.01        0.49      0.57 o 
   0  12   6       28.08       31.65      2.80 o 
   1  12   6        6.99        6.84      1.24 o 
   2  12   6      109.70      115.51      6.54 o 
   3  12   6        6.36        6.38      1.46 o 
   4  12   6       24.94       28.67      5.36 o 
   5  12   6        2.09        2.50      1.42 o 
  -1  13   6       20.07       21.15      3.18 o 
   0  13   6        0.00        0.17      2.77 o 
   1  13   6       20.33       24.68      3.23 o 
   2  13   6        1.57        2.19      0.97 o 
   3  13   6        1.10        1.12      1.09 o 
   4  13   6        7.87        7.46      2.46 o 
   1  14   6        6.77        4.19      2.00 o 
  -2 -10   7        1.61        3.92      1.88 o 
  -1 -10   7        3.69        4.27      2.23 o 
  -3  -9   7        8.02       11.00      3.17 o 
  -2  -9   7       47.99       62.62      7.41 o 
  -1  -9   7       30.47       39.87      5.77 o 
   0  -9   7       56.91       58.43      6.93 o 
   1  -9   7       36.41       37.37      3.84 o 
  -4  -8   7        0.67        1.53      1.07 o 
  -3  -8   7       24.36       36.38      5.54 o 
  -2  -8   7       10.07        9.86      2.88 o 
  -1  -8   7       13.57       13.74      3.32 o 
   0  -8   7       19.65       18.47      2.49 o 
   1  -8   7        1.06        1.54      1.06 o 
   2  -8   7        3.11        3.06      2.09 o 
  -5  -7   7        4.03        5.72      2.54 o 
  -4  -7   7       14.25       11.98      3.15 o 
  -3  -7   7        9.79        9.77      2.85 o 
  -2  -7   7       22.77       26.28      4.36 o 
  -1  -7   7       33.52       35.85      5.02 o 
   0  -7   7        0.50        1.28      0.63 o 
   1  -7   7       25.84       24.72      2.95 o 
   2  -7   7      109.91      121.38      6.84 o 
   3  -7   7      108.60      125.41     11.16 o 
  -5  -6   7        1.15        1.91      1.42 o 
  -4  -6   7       19.53       22.16      4.11 o 
  -3  -6   7       28.19       38.28      5.20 o 
  -2  -6   7        5.70        4.71      1.27 o 
  -1  -6   7       11.43       11.81      1.24 o 
   0  -6   7        2.36        1.88      0.59 o 
   1  -6   7       33.55       35.04      3.36 o 
   2  -6   7        3.79        3.65      1.22 o 
   3  -6   7        5.64        7.30      1.43 o 
  -6  -5   7        6.26        9.02      2.79 o 
  -5  -5   7        0.37        0.14      0.56 o 
  -4  -5   7       14.99       16.24      3.44 o 
  -3  -5   7        3.73        0.72      0.69 o 
  -2  -5   7       33.58       25.28      2.18 o 
  -1  -5   7        2.68        3.72      0.69 o 
   0  -5   7       32.19       33.42      1.77 o 
   1  -5   7        9.93        7.20      1.50 o 
   2  -5   7       40.28       40.28      3.74 o 
   3  -5   7       60.98       67.07      4.33 o 
   4  -5   7       11.45        9.04      2.15 o 
  -6  -4   7        0.03       -1.10      1.00 o 
  -5  -4   7       10.67       11.78      2.92 o 
  -4  -4   7        0.05        0.04      0.71 o 
  -3  -4   7        9.41        6.01      0.88 o 
  -2  -4   7        0.03        0.64      0.40 o 
  -1  -4   7       38.37       40.96      3.00 o 
   0  -4   7       26.21       24.30      1.99 o 
   1  -4   7      470.50      454.01     11.43 o 
   2  -4   7      179.21      170.89      7.46 o 
   3  -4   7        3.61        3.41      1.02 o 
   4  -4   7        3.59        3.18      0.64 o 
  -6  -3   7       11.49       11.06      3.02 o 
  -5  -3   7       16.42       14.28      3.15 o 
  -4  -3   7       35.49       34.07      1.98 o 
  -3  -3   7       64.52       61.44      3.20 o 
  -2  -3   7        0.07        0.03      0.16 o 
  -1  -3   7       11.00       13.30      1.68 o 
   0  -3   7       37.86       35.08      2.02 o 
   1  -3   7        0.27        0.04      0.52 o 
   2  -3   7      165.53      175.40      7.34 o 
   3  -3   7       26.76       24.50      1.87 o 
   4  -3   7       29.62       28.72      2.20 o 
   5  -3   7       17.35       16.65      4.37 o 
  -6  -2   7      101.62       99.00      8.52 o 
  -5  -2   7       40.30       38.95      5.01 o 
  -4  -2   7      232.59      227.61      7.32 o 
  -3  -2   7       40.88       39.23      2.82 o 
  -2  -2   7        3.23        3.76      0.64 o 
  -1  -2   7      148.14      135.68      5.20 o 
   0  -2   7       16.39       16.81      1.60 o 
   1  -2   7        0.04        0.06      0.29 o 
   2  -2   7       58.72       56.61      4.06 o 
   3  -2   7        0.35        0.12      0.38 o 
   4  -2   7        0.54        0.48      0.34 o 
   5  -2   7       21.44       18.68      3.13 o 
  -6  -1   7      111.21      113.99      8.82 o 
  -5  -1   7       48.06       49.29      3.68 o 
  -4  -1   7       59.02       53.57      3.74 o 
  -3  -1   7        0.48        0.39      0.27 o 
  -2  -1   7       70.63       78.76      3.38 o 
  -1  -1   7       70.14       76.45      3.80 o 
   0  -1   7      255.18      253.76      7.35 o 
   1  -1   7      117.29      110.74      3.65 o 
   2  -1   7      101.90      109.40      4.47 o 
   3  -1   7       12.65       12.88      1.63 o 
   4  -1   7       67.79       68.61      3.38 o 
   5  -1   7       20.68       22.84      2.44 o 
  -6   0   7        0.01        0.02      0.39 o 
  -5   0   7       87.67       94.54      5.23 o 
  -4   0   7      153.68      146.05      7.73 o 
  -3   0   7     1097.92     1089.23     15.36 o 
  -2   0   7       75.23       70.47      3.81 o 
  -1   0   7        8.13        6.29      1.12 o 
   0   0   7       92.68      104.74      4.58 o 
   1   0   7      169.45      177.64      6.41 o 
   2   0   7       48.76       47.26      2.50 o 
   3   0   7       51.11       44.54      2.99 o 
   4   0   7        8.66        9.53      1.38 o 
   5   0   7        9.90        8.65      1.48 o 
   6   0   7       44.50       45.08      4.39 o 
  -6   1   7      134.53      148.36     10.92 o 
  -5   1   7        9.25        8.51      1.55 o 
  -4   1   7       55.46       53.00      3.65 o 
  -3   1   7       17.69       18.56      2.02 o 
  -2   1   7      114.21      121.18      4.77 o 
  -1   1   7       76.54       72.49      3.73 o 
   0   1   7      206.19      216.85      6.52 o 
   1   1   7       48.98       49.78      3.32 o 
   2   1   7      194.74      201.69      5.90 o 
   3   1   7        2.73        3.82      0.81 o 
   4   1   7        1.17        1.79      0.61 o 
   5   1   7       75.95       76.56      3.52 o 
   6   1   7        5.76        3.84      0.98 o 
  -6   2   7       55.04       63.44      7.48 o 
  -5   2   7       71.64       78.81      4.67 o 
  -4   2   7       62.48       56.86      3.76 o 
  -3   2   7        1.29        2.63      0.76 o 
  -2   2   7       66.27       67.51      3.37 o 
  -1   2   7       57.33       51.19      2.99 o 
   0   2   7       26.19       31.01      2.47 o 
   1   2   7       95.52      112.39      5.01 o 
   2   2   7        6.84        6.78      1.54 o 
   3   2   7       31.75       34.18      2.37 o 
   4   2   7       19.57       19.14      2.15 o 
   5   2   7        1.74        1.87      0.44 o 
   6   2   7       12.10       12.50      2.38 o 
  -6   3   7       52.03       57.44      7.45 o 
  -5   3   7       21.68       21.69      2.41 o 
  -4   3   7      179.27      168.90      7.00 o 
  -3   3   7       29.12       27.88      3.81 o 
  -2   3   7       25.78       25.88      1.73 o 
  -1   3   7       63.80       68.41      3.36 o 
   0   3   7      414.58      428.83      9.00 o 
   1   3   7       10.70       15.15      1.49 o 
   2   3   7      114.53      108.80      5.19 o 
   3   3   7       33.73       31.78      2.42 o 
   4   3   7      159.86      155.29      5.10 o 
   5   3   7       66.80       63.54      3.78 o 
   6   3   7       11.89       10.81      2.18 o 
  -5   4   7       98.50       94.59      9.17 o 
  -4   4   7       97.23       85.61      5.72 o 
  -3   4   7       10.13       11.45      1.54 o 
  -2   4   7        1.11        0.92      0.26 o 
  -1   4   7       17.29       18.05      1.67 o 
   0   4   7      253.67      265.19      6.96 o 
   1   4   7       34.38       40.48      2.93 o 
   2   4   7      256.10      239.27      6.68 o 
   3   4   7       27.23       24.92      2.79 o 
   4   4   7       61.02       59.62      5.81 o 
   5   4   7        1.80        2.31      0.95 o 
   6   4   7        3.94        5.34      1.50 o 
  -5   5   7       13.58       11.54      3.15 o 
  -4   5   7        0.36        0.05      0.55 o 
  -3   5   7      194.00      181.11      6.41 o 
  -2   5   7      135.20      133.54      3.27 o 
  -1   5   7      332.36      350.17      8.08 o 
   0   5   7      621.12      625.12      8.38 o 
   1   5   7       15.03       16.96      1.26 o 
   2   5   7      114.23      112.72      4.27 o 
   3   5   7      135.16      117.83      8.02 o 
   4   5   7        5.39        9.51      2.46 o 
   5   5   7        4.50        1.46      1.02 o 
   6   5   7       25.28       27.94      3.38 o 
  -5   6   7        0.02        0.85      0.84 o 
  -4   6   7       30.58       26.97      4.86 o 
  -3   6   7      187.37      192.53      9.53 o 
  -2   6   7       16.93       16.64      1.27 o 
  -1   6   7        2.50        2.82      0.53 o 
   0   6   7      198.77      197.83      4.92 o 
   1   6   7       51.20       47.73      2.12 o 
   2   6   7        5.51        6.54      1.02 o 
   3   6   7      804.02      810.06     21.75 o 
   4   6   7        3.16        3.75      1.59 o 
   5   6   7        0.07       -0.25      0.87 o 
   6   6   7        1.05        0.81      0.78 o 
  -4   7   7       42.72       36.84      6.18 o 
  -3   7   7       27.36       30.31      3.32 o 
  -2   7   7        0.40        0.53      0.46 o 
  -1   7   7        8.88        9.66      0.96 o 
   0   7   7      118.56      118.45      3.90 o 
   1   7   7        8.36        8.19      1.40 o 
   2   7   7      140.63      134.27      6.13 o 
   3   7   7       15.26       11.40      2.80 o 
   4   7   7       45.79       53.37      6.10 o 
   5   7   7        1.03        2.78      1.52 o 
   6   7   7       51.98       56.86      6.21 o 
  -4   8   7       27.18       24.48      5.26 o 
  -3   8   7        0.01        0.71      0.69 o 
  -2   8   7      107.78      111.79      5.61 o 
  -1   8   7      222.76      216.77      4.52 o 
   0   8   7      100.80      101.24      3.95 o 
   1   8   7       12.68       14.52      1.89 o 
   2   8   7      121.71      119.85      8.83 o 
   3   8   7      221.17      235.74     12.74 o 
   4   8   7        8.89        9.42      2.56 o 
   5   8   7        0.02        0.45      0.49 o 
   6   8   7        0.00       -0.93      0.68 o 
  -3   9   7        1.59        2.09      1.12 o 
  -2   9   7       21.70       18.83      2.37 o 
  -1   9   7      189.95      171.86      4.18 o 
   0   9   7        9.97        9.53      1.21 o 
   1   9   7       41.64       39.06      3.22 o 
   2   9   7      487.26      502.68     18.46 o 
   3   9   7        0.65        1.71      1.52 o 
   4   9   7        1.29        1.32      1.14 o 
   5   9   7        3.37        2.21      0.97 o 
   6   9   7       18.12       21.17      4.42 o 
  -3  10   7       14.37       13.13      3.73 o 
  -2  10   7        1.82        2.00      0.81 o 
  -1  10   7      391.33      392.10     15.74 o 
   0  10   7       55.67       53.46      3.02 o 
   1  10   7       28.46       25.35      2.24 o 
   2  10   7      420.45      417.96     17.64 o 
   3  10   7        4.49        5.68      2.14 o 
   4  10   7        4.91        2.37      1.70 o 
   5  10   7        0.79        0.55      1.36 o 
  -2  11   7        0.66       -3.03      2.02 o 
  -1  11   7       32.17       33.07      3.49 o 
   0  11   7       16.43       15.68      2.38 o 
   1  11   7       51.14       52.46      4.40 o 
   2  11   7       36.36       36.92      3.65 o 
   3  11   7       68.92       74.88      8.03 o 
   4  11   7       10.89        9.69      3.05 o 
   5  11   7       21.79       36.71      4.31 o 
  -1  12   7        0.03       -0.54      0.53 o 
   0  12   7       19.02       16.00      1.96 o 
   1  12   7       49.94       55.29      4.71 o 
   2  12   7       85.32       89.30      5.91 o 
   3  12   7        4.04        5.26      1.47 o 
   4  12   7        2.96        5.09      2.42 o 
   5  12   7        6.12        8.42      3.17 o 
  -1  13   7        0.01        1.03      0.83 o 
   0  13   7        2.63        2.32      2.09 o 
   1  13   7        0.47       -0.76      1.67 o 
   2  13   7       56.65       67.93      5.38 o 
   3  13   7        5.03        5.96      2.40 o 
   1  14   7       55.56       57.17      9.55 o 
   2  14   7        2.93        3.77      2.10 o 
  -2  -9   8       79.69      109.06     10.08 o 
  -1  -9   8       18.22       21.83      4.44 o 
   0  -9   8        7.01        8.90      3.09 o 
  -3  -8   8        0.01        1.22      1.32 o 
  -2  -8   8        2.65       11.86      3.24 o 
  -1  -8   8        0.18        1.39      1.41 o 
   0  -8   8       15.58       13.72      2.21 o 
   1  -8   8        0.25        0.39      0.92 o 
  -4  -7   8       30.39       33.50      5.40 o 
  -3  -7   8        0.74        1.77      1.54 o 
  -2  -7   8        0.01       -0.35      0.89 o 
  -1  -7   8        0.01        3.46      2.04 o 
   0  -7   8       35.96       33.08      3.32 o 
   1  -7   8        5.57        3.85      1.28 o 
   2  -7   8       91.13      101.85      6.54 o 
  -5  -6   8       35.23       34.24      5.68 o 
  -4  -6   8       25.21       31.87      5.13 o 
  -3  -6   8       17.45       18.40      3.94 o 
  -2  -6   8       24.45       29.88      4.87 o 
  -1  -6   8       44.87       39.07      5.31 o 
   0  -6   8       46.28       46.79      3.86 o 
   1  -6   8        1.68        1.14      0.38 o 
   2  -6   8      184.35      184.95      8.61 o 
   3  -6   8        8.26        8.32      1.79 o 
  -5  -5   8       44.24       50.60      6.62 o 
  -4  -5   8        0.17        0.68      0.32 o 
  -3  -5   8        2.28       -0.06      0.37 o 
  -2  -5   8       60.30       42.73      2.51 o 
  -1  -5   8        8.87       10.57      1.73 o 
   0  -5   8       31.23       30.77      2.04 o 
   1  -5   8       26.67       22.68      2.73 o 
   2  -5   8      224.33      225.11     11.25 o 
   3  -5   8       33.43       32.55      3.14 o 
  -6  -4   8        0.13        1.51      1.34 o 
  -5  -4   8       43.26       52.52      6.56 o 
  -4  -4   8        5.42        5.25      2.03 o 
  -3  -4   8        5.31        3.03      0.68 o 
  -2  -4   8        1.70        4.24      0.88 o 
  -1  -4   8      223.19      192.33      7.07 o 
   0  -4   8        1.26        1.06      0.29 o 
   1  -4   8      563.26      542.50     13.13 o 
   2  -4   8        5.95        2.01      4.76 o 
   3  -4   8       28.04       28.39      2.83 o 
   4  -4   8        5.47        5.21      1.31 o 
  -6  -3   8       14.64       18.41      3.96 o 
  -5  -3   8        0.04        2.65      1.44 o 
  -4  -3   8        0.40        0.32      0.26 o 
  -3  -3   8        9.87        9.44      1.34 o 
  -2  -3   8       61.27       46.33      2.59 o 
  -1  -3   8       17.85       12.20      1.75 o 
   0  -3   8        8.14        7.43      1.39 o 
   1  -3   8      182.68      188.32      7.52 o 
   2  -3   8      164.97      167.73      7.62 o 
   3  -3   8        4.08        3.38      0.68 o 
   4  -3   8       52.43       50.04      3.94 o 
  -6  -2   8        4.27        6.03      2.58 o 
  -5  -2   8        0.06       -0.59      0.91 o 
  -4  -2   8       55.22       55.53      3.72 o 
  -3  -2   8        0.58       -0.61      1.09 o 
  -2  -2   8       39.00       49.13      2.70 o 
  -1  -2   8        4.10        3.02      0.86 o 
   0  -2   8       14.31       11.59      1.74 o 
   1  -2   8      299.15      284.28      8.95 o 
   2  -2   8      984.97      972.98     18.81 o 
   3  -2   8        8.61        7.88      1.37 o 
   4  -2   8       26.34       25.93      2.16 o 
   5  -2   8        9.77       11.02      3.27 o 
  -6  -1   8        2.57        5.42      2.05 o 
  -5  -1   8        9.09        6.81      1.35 o 
  -4  -1   8       22.88       21.34      2.41 o 
  -3  -1   8       49.29       49.80      5.17 o 
  -2  -1   8       57.50       54.19      5.26 o 
  -1  -1   8       54.34       57.93      2.96 o 
   0  -1   8       31.84       37.28      2.48 o 
   1  -1   8      186.54      203.20      6.02 o 
   2  -1   8       19.96       17.57      2.34 o 
   3  -1   8        0.23        0.91      0.42 o 
   4  -1   8        2.83        2.52      0.58 o 
   5  -1   8      109.29      103.41      5.33 o 
  -6   0   8       21.74       26.11      4.15 o 
  -5   0   8        3.51        3.74      1.06 o 
  -4   0   8        0.94        9.17      1.61 o 
  -3   0   8      844.14      839.46     14.30 o 
  -2   0   8      367.49      381.83      9.55 o 
  -1   0   8       38.29       36.66      2.31 o 
   0   0   8       18.92       24.65      2.43 o 
   1   0   8      283.55      292.34      7.16 o 
   2   0   8       14.25       14.63      2.08 o 
   3   0   8       42.54       44.07      3.09 o 
   4   0   8        7.44        7.33      2.00 o 
   5   0   8        8.68        8.92      1.55 o 
  -6   1   8        1.25       -2.10      1.40 o 
  -5   1   8       47.89       46.86      3.78 o 
  -4   1   8       11.71       10.21      1.65 o 
  -3   1   8       17.75       18.61      2.17 o 
  -2   1   8        2.24        1.49      0.66 o 
  -1   1   8       34.23       38.84      2.91 o 
   0   1   8       52.55       58.51      2.98 o 
   1   1   8      425.45      440.19     10.55 o 
   2   1   8       60.24       58.25      5.96 o 
   3   1   8        1.25        0.29      0.42 o 
   4   1   8       49.50       47.46      3.14 o 
   5   1   8       10.27        9.25      1.24 o 
  -6   2   8       24.36       25.11      4.70 o 
  -5   2   8      108.55      112.74      6.06 o 
  -4   2   8        1.69        1.84      0.92 o 
  -3   2   8        6.32        5.72      1.26 o 
  -2   2   8      415.53      415.34      9.23 o 
  -1   2   8        5.67        2.75      0.77 o 
   0   2   8       75.24       79.78      4.26 o 
   1   2   8      243.59      256.35      7.97 o 
   2   2   8       46.12       45.65      5.28 o 
   3   2   8       18.14       16.47      1.75 o 
   4   2   8       27.57       24.42      2.20 o 
   5   2   8        5.43        3.26      0.69 o 
   6   2   8        6.95        9.22      2.16 o 
  -6   3   8        6.48        9.32      3.20 o 
  -5   3   8        1.21        2.46      1.56 o 
  -4   3   8       16.03       12.54      1.79 o 
  -3   3   8      101.92      103.81      5.75 o 
  -2   3   8       11.28       12.05      1.49 o 
  -1   3   8       11.83       12.09      1.54 o 
   0   3   8      280.10      293.75      8.03 o 
   1   3   8        1.22        1.51      0.63 o 
   2   3   8        7.76        7.61      2.30 o 
   3   3   8       64.07       64.15      5.88 o 
   4   3   8        0.01       -0.09      0.46 o 
   5   3   8       26.03       25.18      2.31 o 
   6   3   8        1.08        1.03      0.90 o 
  -5   4   8        1.43       -0.32      1.14 o 
  -4   4   8        1.99        1.67      0.66 o 
  -3   4   8        4.69        2.15      0.73 o 
  -2   4   8       22.66       23.28      1.56 o 
  -1   4   8       26.29       32.38      2.46 o 
   0   4   8        0.07        4.81      2.80 o 
   1   4   8        5.31        5.57      0.94 o 
   2   4   8      309.71      304.26      9.21 o 
   3   4   8        9.77        8.42      1.18 o 
   4   4   8       10.69       11.20      1.78 o 
   5   4   8        0.00        0.73      0.58 o 
   6   4   8       15.61       20.33      2.38 o 
  -5   5   8        3.89        2.17      1.51 o 
  -4   5   8      101.86       89.13      8.88 o 
  -3   5   8       20.43       13.69      1.70 o 
  -2   5   8       40.96       47.55      2.38 o 
  -1   5   8        5.27        5.27      0.93 o 
   0   5   8      114.14      114.53      3.84 o 
   1   5   8       18.26       20.10      2.21 o 
   2   5   8       18.84       19.48      2.53 o 
   3   5   8       10.94        7.04      1.96 o 
   4   5   8        8.95        8.01      2.20 o 
   5   5   8        1.76        2.52      1.30 o 
   6   5   8        2.12        3.10      1.07 o 
  -5   6   8       16.44       15.33      4.02 o 
  -4   6   8       28.45       27.82      4.09 o 
  -3   6   8        0.00       -0.20      0.14 o 
  -2   6   8        0.68        1.44      0.36 o 
  -1   6   8      113.10      109.63      4.20 o 
   0   6   8       63.44       57.99      3.39 o 
   1   6   8       11.87       11.89      1.03 o 
   2   6   8       15.30       16.46      3.16 o 
   3   6   8      193.71      187.63     10.86 o 
   4   6   8       20.97       13.97      3.08 o 
   5   6   8       43.79       43.55      5.74 o 
   6   6   8       42.49       49.26      4.69 o 
  -4   7   8        0.10        0.08      1.26 o 
  -3   7   8        0.43        0.95      0.53 o 
  -2   7   8       32.91       27.16      1.65 o 
  -1   7   8        7.77        7.68      0.91 o 
   0   7   8      126.29      118.38      4.08 o 
   1   7   8      557.69      533.80     20.03 o 
   2   7   8      141.82      131.63      9.00 o 
   3   7   8       15.78       18.64      3.65 o 
   4   7   8       10.16       12.85      3.29 o 
   5   7   8       10.84       11.14      3.02 o 
   6   7   8        3.74        4.28      1.46 o 
  -4   8   8       49.68       56.07      7.77 o 
  -3   8   8        1.66        0.83      0.61 o 
  -2   8   8      171.39      175.79      7.34 o 
  -1   8   8       20.34       18.54      1.41 o 
   0   8   8       65.21       67.44      4.46 o 
   1   8   8        0.14        0.73      0.32 o 
   2   8   8       15.65       16.52      3.30 o 
   3   8   8        0.28       -0.51      0.71 o 
   4   8   8      324.98      357.37     16.84 o 
   5   8   8        3.96        2.86      1.76 o 
   6   8   8       37.71       40.61      6.27 o 
  -3   9   8        9.23       11.63      2.36 o 
  -2   9   8        0.81       -0.12      0.49 o 
  -1   9   8        2.95        3.51      1.08 o 
   0   9   8       90.57       96.27      4.12 o 
   1   9   8       51.19       52.18      3.84 o 
   2   9   8        0.24       -0.34      0.97 o 
   3   9   8        0.08        2.87      1.51 o 
   4   9   8        4.72        3.38      1.75 o 
   5   9   8       41.12       49.45      6.78 o 
   6   9   8        0.00       -0.77      0.92 o 
  -3  10   8       24.43       21.48      4.64 o 
  -2  10   8        1.15        0.18      0.46 o 
  -1  10   8      119.28      117.05      6.50 o 
   0  10   8       24.52       22.47      2.91 o 
   1  10   8       63.64       64.48      3.67 o 
   2  10   8       68.86       82.81      8.08 o 
   3  10   8      116.64      110.42      9.81 o 
   4  10   8        0.84        0.06      0.51 o 
   5  10   8        3.31        3.24      1.67 o 
  -2  11   8       42.58       45.32      7.04 o 
  -1  11   8        7.88        7.69      1.73 o 
   0  11   8       52.74       53.30      4.56 o 
   1  11   8       50.03       53.30      4.56 o 
   2  11   8       64.19       62.87      7.37 o 
   3  11   8       10.73        7.48      2.94 o 
   4  11   8        1.31        3.33      1.71 o 
   5  11   8       43.36       50.41      7.35 o 
  -1  12   8        0.98        1.75      0.82 o 
   0  12   8       26.43       26.91      3.84 o 
   1  12   8      138.85      144.09      7.79 o 
   2  12   8        5.99        5.87      1.57 o 
   3  12   8        7.83        7.52      2.64 o 
   4  12   8        2.33        3.98      2.18 o 
   0  13   8        0.37       -0.78      0.62 o 
   1  13   8        2.10        2.52      1.05 o 
   2  13   8        9.94       10.01      2.40 o 
   3  13   8        5.64        5.04      2.67 o 
  -2  -8   9       60.39       79.51      8.74 o 
  -1  -8   9       47.33       50.91      7.10 o 
   0  -8   9        1.38        4.62      2.21 o 
  -3  -7   9        4.18        6.78      2.62 o 
  -2  -7   9        5.68        3.29      1.69 o 
  -1  -7   9      150.49      180.85     12.59 o 
   0  -7   9        6.36        7.07      1.69 o 
   1  -7   9       39.12       41.49      4.15 o 
  -4  -6   9        2.51        3.59      1.44 o 
  -3  -6   9       25.98       30.53      5.20 o 
  -2  -6   9        3.12        1.81      0.90 o 
  -1  -6   9       33.96       29.47      4.98 o 
   0  -6   9        0.13        2.58      1.68 o 
   1  -6   9        3.66        3.61      1.27 o 
   2  -6   9        0.21        0.59      0.45 o 
  -5  -5   9      179.39      221.97     14.52 o 
  -4  -5   9        9.52        5.85      2.24 o 
  -3  -5   9       19.51       19.14      3.93 o 
  -2  -5   9        6.48        5.82      1.94 o 
  -1  -5   9        1.19        4.26      1.94 o 
   0  -5   9       41.28       40.99      5.68 o 
   1  -5   9       45.61       43.79      4.02 o 
   2  -5   9       34.27       35.50      3.78 o 
   3  -5   9       62.49       67.17      4.69 o 
  -5  -4   9        5.27        5.29      2.05 o 
  -4  -4   9       25.26       32.45      5.06 o 
  -3  -4   9       13.36       13.34      3.19 o 
  -2  -4   9       18.58       10.80      1.83 o 
  -1  -4   9        3.89        2.85      0.74 o 
   0  -4   9        2.97        3.44      1.55 o 
   1  -4   9        4.75        4.29      1.29 o 
   2  -4   9       52.68       53.58      4.61 o 
   3  -4   9       29.63       32.86      3.20 o 
  -5  -3   9       63.21       79.51      8.03 o 
  -4  -3   9        5.27        5.95      1.20 o 
  -3  -3   9        0.01       -0.90      1.00 o 
  -2  -3   9       71.55       61.49      3.90 o 
  -1  -3   9      142.09      130.34      6.02 o 
   0  -3   9       23.33       22.69      3.99 o 
   1  -3   9      212.33      202.57      8.23 o 
   2  -3   9      126.93      123.42      6.78 o 
   3  -3   9        0.26        0.02      0.73 o 
   4  -3   9       36.18       35.56      3.43 o 
  -5  -2   9        9.90        9.35      2.66 o 
  -4  -2   9        8.63        8.39      2.61 o 
  -3  -2   9        6.55        8.48      1.42 o 
  -2  -2   9      248.03      223.91      7.38 o 
  -1  -2   9        0.06        0.25      0.35 o 
   0  -2   9        0.01       -0.07      0.54 o 
   1  -2   9      179.11      181.98     11.32 o 
   2  -2   9      216.89      215.00      8.76 o 
   3  -2   9       60.11       53.85      3.82 o 
   4  -2   9        0.00        0.77      0.39 o 
  -6  -1   9        1.29        2.43      1.63 o 
  -5  -1   9        6.43        4.52      1.16 o 
  -4  -1   9        0.60        0.31      0.49 o 
  -3  -1   9        2.04        4.05      1.69 o 
  -2  -1   9        4.40        7.27      1.33 o 
  -1  -1   9        0.20        0.02      0.25 o 
   0  -1   9      148.90      153.33      6.56 o 
   1  -1   9      255.43      276.39     13.57 o 
   2  -1   9       21.36       20.88      3.37 o 
   3  -1   9       12.86       11.16      2.13 o 
   4  -1   9       35.46       35.03      3.21 o 
   5  -1   9       24.90       27.75      5.19 o 
  -6   0   9        4.89        6.31      2.27 o 
  -5   0   9       15.12       14.74      2.36 o 
  -4   0   9        4.20        4.86      1.34 o 
  -3   0   9      284.19      290.57     12.92 o 
  -2   0   9        6.35        7.49      2.06 o 
  -1   0   9        9.74        8.83      1.51 o 
   0   0   9       38.95       39.44      3.28 o 
   1   0   9      275.59      256.82     12.94 o 
   2   0   9        7.10        6.21      1.34 o 
   3   0   9       68.92       70.85      5.19 o 
   4   0   9       15.45       13.04      1.86 o 
   5   0   9        0.01        0.24      0.42 o 
  -5   1   9        3.38        4.84      1.08 o 
  -4   1   9        8.54        8.30      1.57 o 
  -3   1   9       85.10       78.90      4.66 o 
  -2   1   9       49.16       55.35      5.34 o 
  -1   1   9        4.00        3.30      1.04 o 
   0   1   9      673.08      690.23     19.49 o 
   1   1   9       65.84       65.21      6.34 o 
   2   1   9       40.31       39.39      5.22 o 
   3   1   9        0.01       -0.67      0.56 o 
   4   1   9      128.71      121.15      5.34 o 
   5   1   9        6.41        4.83      1.22 o 
  -5   2   9        0.60        0.02      2.05 o 
  -4   2   9        0.01        0.30      0.30 o 
  -3   2   9       69.58       71.98      3.53 o 
  -2   2   9      480.23      479.40     10.68 o 
  -1   2   9       15.83       18.14      2.14 o 
   0   2   9      486.07      508.55      9.25 o 
   1   2   9       16.69       15.55      3.06 o 
   2   2   9        1.81        1.62      1.35 o 
   3   2   9        0.54        1.06      0.49 o 
   4   2   9        0.30        0.31      0.27 o 
   5   2   9       11.65        9.26      1.48 o 
  -5   3   9        5.02        4.99      2.07 o 
  -4   3   9        0.12        0.85      0.66 o 
  -3   3   9        0.27        0.64      0.50 o 
  -2   3   9        1.11        1.25      0.55 o 
  -1   3   9        2.07        1.59      2.75 o 
   0   3   9        4.93        7.08      1.38 o 
   1   3   9       73.66       81.56      6.96 o 
   2   3   9        7.76        5.88      1.86 o 
   3   3   9      332.45      294.45     18.87 o 
   4   3   9       28.04       26.64      2.71 o 
   5   3   9       11.54       11.57      2.17 o 
  -5   4   9        7.35        4.67      2.16 o 
  -4   4   9        8.06        8.63      1.58 o 
  -3   4   9       16.81       13.88      1.93 o 
  -2   4   9       12.77       10.98      1.48 o 
  -1   4   9       24.32       28.18      2.47 o 
   0   4   9      182.82      181.98      6.68 o 
   1   4   9        9.90       12.63      1.82 o 
   2   4   9        1.24        1.03      0.98 o 
   3   4   9        0.08        0.81      0.64 o 
   4   4   9       17.32       13.65      1.73 o 
   5   4   9        7.89        8.83      2.38 o 
   6   4   9       31.00       44.33      6.58 o 
  -5   5   9       40.00       43.17      6.56 o 
  -4   5   9        0.17        1.76      1.42 o 
  -3   5   9      153.71      138.60      6.52 o 
  -2   5   9       27.41       27.19      1.96 o 
  -1   5   9        1.01        0.47      0.42 o 
   0   5   9        3.23        3.95      1.01 o 
   1   5   9      201.40      195.63      7.36 o 
   2   5   9        1.84        3.06      1.26 o 
   3   5   9      100.19       73.65      5.60 o 
   4   5   9        3.35        2.80      1.68 o 
   5   5   9       59.46       69.48      7.31 o 
   6   5   9       21.19       21.18      3.06 o 
  -5   6   9        8.96        9.67      3.42 o 
  -4   6   9        0.00        1.05      1.03 o 
  -3   6   9        0.13        5.42      1.13 o 
  -2   6   9       13.62       16.71      1.47 o 
  -1   6   9       11.51       13.72      1.41 o 
   0   6   9       52.00       46.23      3.26 o 
   1   6   9       41.43       37.37      2.18 o 
   2   6   9        2.67        2.98      1.34 o 
   3   6   9       85.54      113.19      8.85 o 
   4   6   9       11.27       12.65      3.05 o 
   5   6   9       41.89       43.71      6.02 o 
   6   6   9        1.71        4.21      2.14 o 
  -4   7   9       48.07       51.00      5.18 o 
  -3   7   9       11.60        6.32      1.37 o 
  -2   7   9       10.42        8.24      0.86 o 
  -1   7   9       44.71       43.90      2.23 o 
   0   7   9      214.61      220.72      6.05 o 
   1   7   9      217.32      205.70      5.77 o 
   2   7   9       61.40       54.43      6.02 o 
   3   7   9        0.80       -0.38      0.75 o 
   4   7   9       44.87       46.40      6.13 o 
   5   7   9        1.20        2.87      1.56 o 
   6   7   9       12.06       15.63      3.88 o 
  -4   8   9        4.32        4.47      2.22 o 
  -3   8   9        0.55        0.97      0.55 o 
  -2   8   9        0.29        0.49      0.50 o 
  -1   8   9        7.70        8.84      1.05 o 
   0   8   9        9.86        6.82      1.53 o 
   1   8   9       17.54       17.19      3.02 o 
   2   8   9       14.98       14.00      3.16 o 
   3   8   9        4.08        2.96      1.57 o 
   4   8   9       83.25       86.85      8.58 o 
   5   8   9        0.46        1.19      0.75 o 
  -3   9   9        2.72        3.58      1.47 o 
  -2   9   9       56.52       56.41      4.52 o 
  -1   9   9        0.19        0.18      0.27 o 
   0   9   9       57.30       57.45      3.33 o 
   1   9   9      114.57      115.76      9.12 o 
   2   9   9       21.94       22.81      4.23 o 
   3   9   9        0.05       -0.40      1.18 o 
   4   9   9       20.00       24.31      4.73 o 
   5   9   9        2.44        2.51      1.47 o 
  -2  10   9       35.01       35.66      3.65 o 
  -1  10   9       60.66       63.88      4.97 o 
   0  10   9       63.51       67.28      6.44 o 
   1  10   9       14.64       11.06      2.85 o 
   2  10   9        9.32       10.10      3.01 o 
   3  10   9        3.14        2.58      1.30 o 
   4  10   9        0.15       -0.70      1.17 o 
   5  10   9        1.64        2.12      1.61 o 
  -2  11   9       39.84       41.83      6.86 o 
  -1  11   9       41.35       42.69      4.86 o 
   0  11   9       70.42       68.38      5.32 o 
   1  11   9        5.16        5.21      1.50 o 
   2  11   9        0.91        0.95      0.66 o 
   3  11   9       50.34       52.99      7.13 o 
   4  11   9        4.70        7.09      2.71 o 
  -1  12   9       28.17       33.66      3.81 o 
   0  12   9       35.13       33.79      3.86 o 
   1  12   9      137.91      139.04     10.83 o 
   2  12   9       43.25       38.06      4.26 o 
   3  12   9        0.67        2.34      1.50 o 
   0  13   9       22.29       20.85      3.24 o 
   1  13   9       62.46       69.38      5.74 o 
   2  13   9       24.14       23.67      3.37 o 
   3  13   9       10.20        7.40      2.26 o 
  -2  -7  10        2.06        5.99      2.52 o 
  -1  -7  10       69.52       93.05      9.73 o 
   0  -7  10       23.57       27.01      5.45 o 
  -3  -6  10        0.71       -1.12      1.07 o 
  -2  -6  10       41.97       41.00      6.11 o 
  -1  -6  10        2.07        3.37      1.97 o 
   0  -6  10       27.16       30.34      5.39 o 
   1  -6  10        0.65        1.16      1.46 o 
  -4  -5  10        3.50        5.80      2.35 o 
  -3  -5  10        0.25        1.21      1.49 o 
  -2  -5  10       16.28       18.04      3.99 o 
  -1  -5  10       12.26        9.91      3.02 o 
   0  -5  10        3.39        1.41      1.60 o 
   1  -5  10       21.24       16.36      2.64 o 
   2  -5  10        0.17       -0.16      1.51 o 
  -5  -4  10        0.53       -2.10      1.43 o 
  -4  -4  10        0.01        9.67      3.20 o 
  -3  -4  10        7.40        6.01      2.26 o 
  -2  -4  10       66.88       73.11      7.80 o 
  -1  -4  10       12.24       12.12      3.31 o 
   0  -4  10        0.68        0.66      1.11 o 
   1  -4  10       15.65       19.09      2.71 o 
   2  -4  10        0.34        0.34      0.47 o 
   3  -4  10       54.98       53.82      4.21 o 
  -5  -3  10       18.00       16.39      3.83 o 
  -4  -3  10       82.06      100.93      9.28 o 
  -3  -3  10       35.40       29.50      4.84 o 
  -2  -3  10       16.81       12.55      1.86 o 
  -1  -3  10      148.18      125.80      6.33 o 
   0  -3  10       10.08        8.88      2.68 o 
   1  -3  10       53.56       52.64      6.58 o 
   2  -3  10        9.58       10.83      2.10 o 
   3  -3  10        0.75        0.77      0.69 o 
  -5  -2  10       22.42       25.64      4.58 o 
  -4  -2  10        0.09       -0.08      0.42 o 
  -3  -2  10       78.14       76.55      7.57 o 
  -2  -2  10        7.84        6.70      1.40 o 
  -1  -2  10        0.36        1.13      0.78 o 
   0  -2  10      109.37      108.97      9.05 o 
   1  -2  10       77.73       71.72      7.57 o 
   2  -2  10      251.37      249.72      9.90 o 
   3  -2  10        3.87        5.12      1.54 o 
   4  -2  10       51.09       50.42      4.14 o 
  -5  -1  10       12.02       15.27      3.38 o 
  -4  -1  10       21.57       20.89      2.60 o 
  -3  -1  10       33.15       36.23      5.02 o 
  -2  -1  10        0.38        1.12      0.60 o 
  -1  -1  10      223.36      207.60      7.83 o 
   0  -1  10      454.45      425.60     17.31 o 
   1  -1  10       61.86       65.52      7.10 o 
   2  -1  10       22.91       24.22      4.52 o 
   3  -1  10       47.62       45.76      4.45 o 
   4  -1  10        0.97        0.09      0.71 o 
  -5   0  10        7.90        6.22      1.13 o 
  -4   0  10        7.35        7.26      1.49 o 
  -3   0  10        0.11        0.65      0.54 o 
  -2   0  10        0.97        0.07      0.41 o 
  -1   0  10        3.77        5.18      1.21 o 
   0   0  10      173.86      170.03     10.75 o 
   1   0  10      141.48      141.86     10.31 o 
   2   0  10      205.76      212.89     12.92 o 
   3   0  10      245.94      239.20     12.10 o 
   4   0  10        0.67        0.42      0.48 o 
   5   0  10       19.06       18.06      2.72 o 
  -5   1  10       26.98       33.50      2.88 o 
  -4   1  10        0.00       -0.44      0.96 o 
  -3   1  10        0.22        1.37      0.90 o 
  -2   1  10       86.26       78.72      6.98 o 
  -1   1  10       94.99      100.29      7.99 o 
   0   1  10       44.10       48.38      5.63 o 
   1   1  10       62.51       64.23      6.76 o 
   2   1  10        1.75        0.88      1.22 o 
   3   1  10       79.97       80.34      8.30 o 
   4   1  10        1.93        2.89      0.88 o 
   5   1  10        4.87        1.29      0.75 o 
  -5   2  10        0.09       -0.80      0.86 o 
  -4   2  10       25.88       26.10      2.95 o 
  -3   2  10        6.19        6.37      1.45 o 
  -2   2  10      558.46      566.05     18.17 o 
  -1   2  10      103.88       93.71      7.51 o 
   0   2  10      393.16      396.99     15.66 o 
   1   2  10       38.30       39.46      5.21 o 
   2   2  10        8.04        5.61      1.95 o 
   3   2  10        8.70        8.59      2.60 o 
   4   2  10       18.62       19.45      2.50 o 
   5   2  10        2.41        3.85      0.97 o 
  -5   3  10        3.10        0.72      0.64 o 
  -4   3  10       19.25       16.24      2.36 o 
  -3   3  10        0.41        0.07      0.31 o 
  -2   3  10        8.97        7.80      1.46 o 
  -1   3  10      168.29      180.47     10.16 o 
   0   3  10        4.97        6.14      1.92 o 
   1   3  10       18.79       18.12      3.54 o 
   2   3  10       50.81       48.42      5.99 o 
   3   3  10       32.04       22.29      2.54 o 
   4   3  10        3.87        3.53      1.01 o 
   5   3  10       27.97       29.98      4.76 o 
  -5   4  10       11.87       12.64      2.51 o 
  -4   4  10       20.63       23.53      2.75 o 
  -3   4  10       34.23       29.56      2.28 o 
  -2   4  10        5.13        7.14      1.31 o 
  -1   4  10       25.69       29.77      3.74 o 
   0   4  10      111.64      120.20      8.41 o 
   1   4  10        2.28        1.29      0.88 o 
   2   4  10        4.02        0.40      0.93 o 
   3   4  10        2.24        0.88      0.90 o 
   4   4  10       17.74       14.59      1.87 o 
   5   4  10       24.73       27.54      4.64 o 
  -5   5  10        4.11        7.54      2.69 o 
  -4   5  10       12.14        9.36      3.12 o 
  -3   5  10       39.15       39.22      3.40 o 
  -2   5  10       16.69       15.29      1.85 o 
  -1   5  10        2.98        4.02      0.93 o 
   0   5  10       65.95       71.92      4.42 o 
   1   5  10      122.84      122.89      8.87 o 
   2   5  10      107.01       93.93      8.25 o 
   3   5  10        1.80        0.87      0.50 o 
   4   5  10        6.88        5.45      2.12 o 
   5   5  10       81.20       88.05      8.57 o 
  -4   6  10        0.86        1.09      1.01 o 
  -3   6  10       10.71        7.80      1.41 o 
  -2   6  10        9.35        5.60      0.90 o 
  -1   6  10      152.70      148.70      4.92 o 
   0   6  10       10.24        6.66      1.36 o 
   1   6  10        5.45        4.24      0.91 o 
   2   6  10       20.95       19.94      2.58 o 
   3   6  10      179.54      176.33     11.41 o 
   4   6  10       12.37       17.12      3.64 o 
   5   6  10       28.28       45.65      6.29 o 
  -4   7  10        8.25        5.37      2.24 o 
  -3   7  10        4.97        5.73      2.43 o 
  -2   7  10       22.39       22.13      2.40 o 
  -1   7  10      143.90      146.25      4.81 o 
   0   7  10        1.86        2.16      0.74 o 
   1   7  10       40.13       37.95      2.66 o 
   2   7  10       97.09       93.38      8.28 o 
   3   7  10       19.20       18.29      3.92 o 
   4   7  10        1.31        1.43      1.30 o 
   5   7  10        0.21        1.98      1.86 o 
  -3   8  10        4.95        6.71      1.55 o 
  -2   8  10        0.01       -0.08      0.52 o 
  -1   8  10       16.00       14.35      1.60 o 
   0   8  10        7.83        5.49      2.11 o 
   1   8  10       49.19       43.11      6.94 o 
   2   8  10       29.31       30.83      4.88 o 
   3   8  10        1.42        1.88      1.00 o 
   4   8  10       70.80       64.10      7.58 o 
   5   8  10       35.36       41.81      6.43 o 
  -3   9  10        4.73        5.28      2.60 o 
  -2   9  10        0.93        1.55      0.73 o 
  -1   9  10       14.98       14.93      2.41 o 
   0   9  10        0.54        0.44      0.90 o 
   1   9  10      185.71      186.45     11.86 o 
   2   9  10       84.78       88.19      8.44 o 
   3   9  10        2.46        3.96      2.11 o 
   4   9  10        8.23        8.24      2.66 o 
   5   9  10       52.28       61.21      7.98 o 
  -2  10  10        1.66        1.45      0.77 o 
  -1  10  10       98.67      114.35     12.27 o 
   0  10  10       35.70       33.80      3.68 o 
   1  10  10        1.35        1.79      1.25 o 
   2  10  10        2.68        1.91      1.40 o 
   3  10  10       47.69       55.66      7.23 o 
   4  10  10        1.64        8.12      2.65 o 
  -1  11  10       37.43       44.68      5.90 o 
   0  11  10        0.48        1.35      0.87 o 
   1  11  10        0.05        0.18      0.41 o 
   2  11  10        1.21        0.70      0.65 o 
   3  11  10       13.78       18.17      4.27 o 
   4  11  10        1.99        1.86      1.64 o 
  -1  12  10        0.10       -0.03      1.05 o 
   0  12  10      189.01      186.20     10.64 o 
   1  12  10       51.99       54.91      5.03 o 
   2  12  10        6.46        5.38      2.25 o 
   3  12  10       16.94       14.21      3.66 o 
   0  13  10       15.37       12.49      2.53 o 
   1  13  10        2.05        0.61      0.98 o 
   2  13  10        7.50        8.15      1.98 o 
  -2  -6  11        0.07        0.30      0.90 o 
  -1  -6  11       10.82        8.17      2.73 o 
   0  -6  11        0.30        0.63      0.60 o 
  -3  -5  11        0.91       -0.66      0.44 o 
  -2  -5  11        3.69        4.86      2.29 o 
  -1  -5  11        6.63        7.12      2.61 o 
   0  -5  11       28.86       37.48      6.07 o 
   1  -5  11        0.31       -0.52      1.03 o 
  -4  -4  11       47.54       51.66      7.11 o 
  -3  -4  11       41.31       39.23      6.02 o 
  -2  -4  11        0.19        0.54      1.20 o 
  -1  -4  11       15.29       10.25      3.22 o 
   0  -4  11        0.46       -0.44      0.79 o 
   1  -4  11       38.18       37.33      5.99 o 
   2  -4  11        6.45        8.63      2.01 o 
  -4  -3  11       47.71       72.33      8.20 o 
  -3  -3  11        0.99        1.71      1.24 o 
  -2  -3  11        3.57        0.93      1.49 o 
  -1  -3  11       19.68       26.39      4.79 o 
   0  -3  11       67.56       59.26      7.41 o 
   1  -3  11        0.93        2.05      1.68 o 
   2  -3  11        0.53        0.82      0.59 o 
   3  -3  11       34.54       34.97      3.45 o 
  -5  -2  11        1.24        0.75      0.88 o 
  -4  -2  11        2.12       -0.16      0.49 o 
  -3  -2  11       33.94       28.14      4.80 o 
  -2  -2  11        5.25        1.84      1.58 o 
  -1  -2  11       11.77       15.49      3.54 o 
   0  -2  11       36.53       33.93      5.32 o 
   1  -2  11        0.25       -0.08      0.67 o 
   2  -2  11       14.32       16.36      3.78 o 
   3  -2  11        3.95        5.79      1.72 o 
  -5  -1  11        0.28        2.93      1.68 o 
  -4  -1  11        9.02        7.61      1.64 o 
  -3  -1  11        4.16        5.38      2.36 o 
  -2  -1  11       27.18       24.01      4.25 o 
  -1  -1  11      110.76       93.77      8.50 o 
   0  -1  11       18.98       19.11      3.98 o 
   1  -1  11        9.07       14.93      3.92 o 
   2  -1  11       17.85       17.53      3.93 o 
   3  -1  11        3.71        3.19      1.21 o 
   4  -1  11        1.39       -1.27      1.35 o 
  -5   0  11        1.31        3.10      1.91 o 
  -4   0  11       51.05       51.56      4.32 o 
  -3   0  11       79.75       78.94      7.64 o 
  -2   0  11        0.30        1.66      1.54 o 
  -1   0  11       77.58       83.77      7.95 o 
   0   0  11      170.63      172.35     11.47 o 
   1   0  11        0.81        0.93      1.02 o 
   2   0  11        1.22        0.67      1.84 o 
   3   0  11      123.54      116.10     10.66 o 
   4   0  11        2.11        0.33      0.52 o 
  -5   1  11       30.20       34.06      3.67 o 
  -4   1  11       30.09       30.51      3.38 o 
  -3   1  11        1.04        0.78      0.41 o 
  -2   1  11       43.69       37.12      5.19 o 
  -1   1  11      126.04      128.07      9.47 o 
   0   1  11        3.35        4.76      1.78 o 
   1   1  11       31.97       26.36      4.51 o 
   2   1  11        9.24        9.62      2.95 o 
   3   1  11        0.39        0.75      0.66 o 
   4   1  11       12.14       11.76      2.30 o 
  -5   2  11        0.48        0.22      0.37 o 
  -4   2  11      112.95      115.65      6.62 o 
  -3   2  11        9.91        9.47      1.72 o 
  -2   2  11      411.21      397.69     16.26 o 
  -1   2  11      422.14      418.18     16.83 o 
   0   2  11      179.58      179.49     11.21 o 
   1   2  11       85.87       82.53      7.88 o 
   2   2  11        7.60       10.42      3.03 o 
   3   2  11        3.58        2.21      1.48 o 
   4   2  11        5.76        4.97      1.18 o 
  -5   3  11        1.49        1.79      0.85 o 
  -4   3  11       51.03       55.89      4.57 o 
  -3   3  11       18.26       17.22      2.42 o 
  -2   3  11       82.52       78.14      7.01 o 
  -1   3  11        0.00        2.06      1.85 o 
   0   3  11       19.52       20.40      3.70 o 
   1   3  11      181.48      172.86     11.40 o 
   2   3  11      227.81      207.59     13.24 o 
   3   3  11       10.92        6.84      2.49 o 
   4   3  11       18.10       10.05      2.71 o 
   5   3  11        0.00        2.18      1.33 o 
  -5   4  11        3.84        4.28      1.50 o 
  -4   4  11        0.86        1.01      0.73 o 
  -3   4  11       29.22       28.44      3.13 o 
  -2   4  11        3.63        2.33      1.33 o 
  -1   4  11     1501.35     1497.21     30.42 o 
   0   4  11        0.84        1.75      1.55 o 
   1   4  11        1.70        1.88      1.54 o 
   2   4  11       11.27       13.43      3.32 o 
   3   4  11        4.52        3.28      1.19 o 
   4   4  11        0.50        1.28      1.04 o 
   5   4  11        9.92       12.33      3.27 o 
  -4   5  11        1.14        0.90      0.89 o 
  -3   5  11       39.33       37.25      3.50 o 
  -2   5  11       15.02       14.97      2.92 o 
  -1   5  11       41.14       41.11      4.90 o 
   0   5  11       12.79       13.21      2.85 o 
   1   5  11        8.19        7.80      2.34 o 
   2   5  11      178.83      166.36     11.62 o 
   3   5  11       15.31       15.30      1.56 o 
   4   5  11        0.51        1.56      1.48 o 
   5   5  11        6.35        3.93      1.95 o 
  -4   6  11        0.10       -1.37      1.43 o 
  -3   6  11       12.70       11.91      3.38 o 
  -2   6  11      316.49      314.74     17.70 o 
  -1   6  11       35.27       40.07      4.83 o 
   0   6  11       16.46       14.94      2.90 o 
   1   6  11        8.07       12.02      2.87 o 
   2   6  11        2.75       -0.21      1.26 o 
   3   6  11        2.24        4.31      1.99 o 
   4   6  11       27.45       24.63      4.62 o 
   5   6  11        1.24        1.99      1.22 o 
  -4   7  11       20.12       19.83      4.79 o 
  -3   7  11        3.24        1.24      1.11 o 
  -2   7  11       27.52       25.28      2.80 o 
  -1   7  11        6.54        7.00      1.40 o 
   0   7  11       20.71       18.10      3.40 o 
   1   7  11       32.24       26.80      2.36 o 
   2   7  11       18.14       17.64      3.80 o 
   3   7  11        1.72        2.28      1.37 o 
   4   7  11        0.37        1.04      1.45 o 
   5   7  11       26.88       45.51      6.69 o 
  -3   8  11        4.22        2.92      1.23 o 
  -2   8  11      111.50      115.45      8.31 o 
  -1   8  11        5.35        4.31      0.97 o 
   0   8  11       10.19       10.20      2.98 o 
   1   8  11        1.72        0.54      0.33 o 
   2   8  11       45.38       38.76      5.65 o 
   3   8  11        1.77        2.72      1.66 o 
   4   8  11      230.54      254.29     15.67 o 
   5   8  11       28.73       27.83      5.37 o 
  -2   9  11       39.05       46.58      4.37 o 
  -1   9  11        0.23        0.74      0.45 o 
   0   9  11       34.95       36.34      5.45 o 
   1   9  11        0.39        1.13      1.59 o 
   2   9  11       28.70       24.83      4.72 o 
   3   9  11       15.20       14.74      3.87 o 
   4   9  11       12.23       12.15      3.54 o 
  -2  10  11        3.26        3.73      1.32 o 
  -1  10  11       66.52       62.95      5.25 o 
   0  10  11       29.82       29.39      3.59 o 
   1  10  11       48.02       54.47      6.80 o 
   2  10  11        0.06       -1.25      1.21 o 
   3  10  11       18.99       18.47      4.31 o 
   4  10  11        9.73        6.00      2.91 o 
  -1  11  11        3.42        3.85      1.15 o 
   0  11  11        5.26        7.07      1.80 o 
   1  11  11        0.22        1.61      1.33 o 
   2  11  11        0.17       -1.84      2.00 o 
   3  11  11        1.56        2.70      1.62 o 
   0  12  11      124.98      134.54      8.12 o 
   1  12  11       22.31       19.57      3.03 o 
   2  12  11       18.65       24.75      5.17 o 
  -1  -5  12        2.07        2.94      2.14 o 
   0  -5  12       60.63       68.77      8.66 o 
  -3  -4  12        1.43        2.47      1.98 o 
  -2  -4  12       34.39       45.74      7.04 o 
  -1  -4  12        0.98        0.06      0.67 o 
   0  -4  12       17.63       23.98      5.06 o 
   1  -4  12       12.36       18.20      4.22 o 
  -3  -3  12        0.07        3.39      1.99 o 
  -2  -3  12        0.09        1.06      1.18 o 
  -1  -3  12        1.00        2.73      2.13 o 
   0  -3  12       65.83       71.59      8.41 o 
   1  -3  12       22.54       27.03      5.20 o 
   2  -3  12       10.95       10.13      3.27 o 
  -4  -2  12       64.15       59.17      7.48 o 
  -3  -2  12       17.14       24.13      4.76 o 
  -2  -2  12        7.42        7.54      2.68 o 
  -1  -2  12        4.29        7.11      2.67 o 
   0  -2  12        3.43        3.16      2.06 o 
   1  -2  12       15.08       17.65      4.12 o 
   2  -2  12       79.67       74.94      8.90 o 
   3  -2  12       20.62       28.05      5.61 o 
  -4  -1  12       23.02       29.70      5.25 o 
  -3  -1  12       33.65       41.83      5.99 o 
  -2  -1  12      118.78      107.40      9.70 o 
  -1  -1  12        1.39        0.70      0.61 o 
   0  -1  12        6.37        3.44      1.81 o 
   1  -1  12        0.00        3.53      2.09 o 
   2  -1  12       13.43       12.57      3.64 o 
   3  -1  12        3.75        4.25      2.33 o 
  -4   0  12       17.95       16.15      2.88 o 
  -3   0  12        6.14        6.45      2.19 o 
  -2   0  12        1.42        0.85      0.49 o 
  -1   0  12       37.17       33.75      5.24 o 
   0   0  12        0.00        2.00      1.26 o 
   1   0  12      103.31      106.38      9.79 o 
   2   0  12        0.59        1.55      1.60 o 
   3   0  12      137.38      161.48     13.07 o 
  -4   1  12       15.03       13.38      1.87 o 
  -3   1  12       77.79       69.24      7.35 o 
  -2   1  12        4.87        7.81      2.45 o 
  -1   1  12        0.01       -0.09      0.47 o 
   0   1  12       51.38       49.20      6.36 o 
   1   1  12       10.96        8.60      2.56 o 
   2   1  12        0.14       -1.01      0.96 o 
   3   1  12       26.12       36.03      6.22 o 
   4   1  12        2.46        1.81      1.67 o 
  -4   2  12        0.50        0.58      0.47 o 
  -3   2  12        0.00        1.21      1.04 o 
  -2   2  12       56.23       57.57      6.59 o 
  -1   2  12       62.75       62.12      6.89 o 
   0   2  12        4.94        4.23      1.78 o 
   1   2  12       66.56       60.89      7.32 o 
   2   2  12       23.38       27.51      4.98 o 
   3   2  12        9.95        8.68      2.72 o 
   4   2  12       45.23       38.18      6.72 o 
  -4   3  12       36.70       37.97      3.96 o 
  -3   3  12       85.93       88.48      5.82 o 
  -2   3  12       21.76       26.06      4.37 o 
  -1   3  12       18.04       21.67      4.01 o 
   0   3  12       47.67       52.94      6.46 o 
   1   3  12       22.83       23.47      4.44 o 
   2   3  12       21.72       26.09      4.83 o 
   3   3  12        0.00       -1.75      1.48 o 
   4   3  12        3.60        4.93      2.09 o 
  -4   4  12        2.96        5.83      2.51 o 
  -3   4  12        0.73        0.24      0.39 o 
  -2   4  12      136.89      130.88      9.44 o 
  -1   4  12      139.69      138.23      9.91 o 
   0   4  12      256.77      262.11     13.97 o 
   1   4  12       15.24       17.62      3.92 o 
   2   4  12       11.04       15.38      3.75 o 
   3   4  12       44.80       41.18      6.46 o 
   4   4  12        0.01       -0.19      0.39 o 
  -4   5  12       10.95        8.27      3.11 o 
  -3   5  12       16.60       13.96      2.30 o 
  -2   5  12        0.00        0.86      0.88 o 
  -1   5  12       14.62       18.16      3.50 o 
   0   5  12      161.65      159.31     10.81 o 
   1   5  12        9.04        6.28      2.27 o 
   2   5  12       37.48       34.31      5.45 o 
   3   5  12       71.16       66.35      5.54 o 
   4   5  12       18.21       30.13      5.19 o 
  -4   6  12        2.13        1.19      0.97 o 
  -3   6  12        0.39       -0.07      0.93 o 
  -2   6  12      108.67      106.10      6.15 o 
  -1   6  12        0.97        1.32      1.20 o 
   0   6  12       87.93       85.35      7.76 o 
   1   6  12        0.01       -0.33      1.08 o 
   2   6  12       13.10        8.71      2.86 o 
   3   6  12        4.61       10.00      2.81 o 
   4   6  12       12.66       16.80      3.95 o 
  -3   7  12       24.98       16.49      4.09 o 
  -2   7  12      215.74      224.33     15.87 o 
  -1   7  12       80.46       81.81      7.18 o 
   0   7  12       21.43       23.39      4.00 o 
   1   7  12       94.52       85.31      8.13 o 
   2   7  12        1.47        1.74      1.49 o 
   3   7  12        1.17        2.86      1.36 o 
   4   7  12        3.30        1.94      1.44 o 
  -3   8  12       91.44       95.11     10.40 o 
  -2   8  12        1.28        3.94      1.95 o 
  -1   8  12        0.00       -0.48      0.83 o 
   0   8  12        5.01        7.10      2.61 o 
   1   8  12       16.68       18.63      3.89 o 
   2   8  12       15.56       13.51      3.69 o 
   3   8  12       14.41       12.97      3.50 o 
   4   8  12       32.05       39.06      6.27 o 
  -2   9  12       53.95       49.67      4.77 o 
  -1   9  12        2.68        5.12      1.85 o 
   0   9  12      109.06      111.04      9.70 o 
   1   9  12        0.03        0.48      1.19 o 
   2   9  12       55.68       57.55      7.27 o 
   3   9  12        0.24        5.65      2.46 o 
   4   9  12        5.79       12.10      3.69 o 
  -2  10  12        4.40        4.04      1.74 o 
  -1  10  12        0.15        0.33      1.22 o 
   0  10  12       13.18       16.94      3.88 o 
   1  10  12       13.67       13.72      3.62 o 
   2  10  12        8.45       14.89      3.95 o 
   3  10  12       25.50       35.72      6.08 o 
  -1  11  12        4.35        7.19      2.62 o 
   0  11  12       22.40       19.62      3.11 o 
   1  11  12       28.06       30.42      5.68 o 
   2  11  12       58.80       63.17      8.23 o 
   0  12  12        5.29        6.13      2.16 o 
   1  12  12       14.08       13.61      2.70 o 
  -2  -3  13        2.25        6.83      2.74 o 
  -1  -3  13        2.91        2.32      2.32 o 
   0  -3  13       45.05       59.93      8.13 o 
  -3  -2  13        0.26       -1.96      1.31 o 
  -2  -2  13        0.05       -1.25      1.44 o 
  -1  -2  13        5.30        6.14      2.62 o 
   0  -2  13       18.50       19.70      4.53 o 
   1  -2  13        1.64        2.95      1.92 o 
  -4  -1  13       33.08       43.64      6.57 o 
  -3  -1  13       51.33       79.49      8.92 o 
  -2  -1  13        9.45        6.84      2.68 o 
  -1  -1  13       19.88       24.18      4.83 o 
   0  -1  13       32.14       25.44      5.03 o 
   1  -1  13        0.46        3.03      1.41 o 
   2  -1  13        5.04        8.34      2.90 o 
  -4   0  13       22.83       27.04      5.07 o 
  -3   0  13        7.32       11.18      3.25 o 
  -2   0  13        0.09       -0.30      1.12 o 
  -1   0  13        0.12        0.69      1.07 o 
   0   0  13       75.42       85.72      9.03 o 
   1   0  13        3.19        3.69      2.00 o 
   2   0  13       35.85       39.60      6.47 o 
   3   0  13       68.92       67.68      8.84 o 
  -4   1  13       12.17       19.59      3.00 o 
  -3   1  13       12.94        8.03      2.47 o 
  -2   1  13        0.00        0.74      1.42 o 
  -1   1  13       34.42       30.38      5.30 o 
   0   1  13       53.34       53.07      6.95 o 
   1   1  13      127.12      126.63     11.08 o 
   2   1  13        9.97       10.13      3.27 o 
   3   1  13        2.74        7.77      3.45 o 
  -4   2  13        2.12        0.47      1.20 o 
  -3   2  13        5.49        4.15      1.89 o 
  -2   2  13       13.76       15.88      3.62 o 
  -1   2  13        6.22        7.17      2.40 o 
   0   2  13      103.22      103.48      9.67 o 
   1   2  13        3.17        2.29      1.18 o 
   2   2  13        8.94        4.96      2.16 o 
   3   2  13       23.23       28.26      5.66 o 
  -4   3  13      102.52      103.54      6.78 o 
  -3   3  13        6.78        7.15      1.99 o 
  -2   3  13        4.24        5.56      2.10 o 
  -1   3  13        5.18        9.03      2.84 o 
   0   3  13        1.97        1.54      1.29 o 
   1   3  13        0.32       -1.64      1.46 o 
   2   3  13       16.56       24.76      4.84 o 
   3   3  13        4.66        3.53      1.94 o 
   4   3  13        3.63        5.12      2.19 o 
  -4   4  13       15.92       12.00      3.58 o 
  -3   4  13       33.97       30.83      3.56 o 
  -2   4  13       67.23       65.55      7.06 o 
  -1   4  13      184.04      180.91     11.90 o 
   0   4  13        0.98        0.86      1.12 o 
   1   4  13       22.16       21.34      4.50 o 
   2   4  13       23.86       26.44      5.16 o 
   3   4  13       14.18       12.53      3.72 o 
   4   4  13        2.77        3.67      1.93 o 
  -3   5  13       61.40       64.18      5.15 o 
  -2   5  13        9.84       11.47      2.92 o 
  -1   5  13      108.13       93.67      8.47 o 
   0   5  13       14.43       13.65      3.35 o 
   1   5  13        0.05       -0.66      0.60 o 
   2   5  13       33.13       33.68      5.61 o 
   3   5  13        6.20        5.53      2.45 o 
   4   5  13        5.92        8.35      2.88 o 
  -3   6  13       54.22       45.68      7.07 o 
  -2   6  13       41.04       46.69      5.69 o 
  -1   6  13       47.07       39.64      5.37 o 
   0   6  13      137.56      126.10     10.03 o 
   1   6  13       11.83       10.01      2.89 o 
   2   6  13       42.73       38.86      6.10 o 
   3   6  13        4.36        2.62      1.41 o 
   4   6  13        3.83        7.87      3.23 o 
  -3   7  13       17.55       14.95      4.02 o 
  -2   7  13        0.63        1.54      0.88 o 
  -1   7  13       73.70       74.59      7.34 o 
   0   7  13       15.49        9.35      2.50 o 
   1   7  13       19.81       18.48      3.92 o 
   2   7  13        0.01       -0.35      0.73 o 
   3   7  13        0.46        1.84      1.28 o 
   4   7  13        0.83        2.65      1.96 o 
  -2   8  13        0.23       -2.56      1.71 o 
  -1   8  13       21.22       22.14      3.86 o 
   0   8  13        1.93        0.58      0.44 o 
   1   8  13       19.98       18.23      4.15 o 
   2   8  13        1.32        1.07      1.20 o 
   3   8  13       24.80       40.07      6.33 o 
  -2   9  13       12.49       11.74      3.15 o 
  -1   9  13       99.93      106.16      7.15 o 
   0   9  13        5.07        4.70      1.96 o 
   1   9  13       16.70       19.36      4.30 o 
   2   9  13       12.14       14.03      3.68 o 
   3   9  13        2.56        5.25      2.15 o 
  -1  10  13        1.60        1.14      1.05 o 
   0  10  13        5.80        7.42      2.62 o 
   1  10  13       17.62       12.64      3.66 o 
   2  10  13       35.77       51.92      7.38 o 
   0  11  13        8.43        8.91      2.96 o 
   1  11  13        0.44        2.93      2.22 o 
  -2  -1  14        0.28        0.38      0.79 o 
  -1  -1  14       69.67       81.76      9.35 o 
   0  -1  14        4.38        3.55      2.09 o 
  -3   0  14        4.14        9.38      2.99 o 
  -2   0  14        8.75       10.36      3.26 o 
  -1   0  14       39.97       39.13      6.49 o 
   0   0  14        0.96        2.00      1.75 o 
   1   0  14       17.61       13.95      4.20 o 
  -3   1  14        6.64        9.26      2.96 o 
  -2   1  14        1.59        0.44      1.35 o 
  -1   1  14        2.12        1.73      1.63 o 
   0   1  14       58.68       51.93      7.24 o 
   1   1  14       50.33       62.92      8.18 o 
   2   1  14       34.65       41.01      6.78 o 
  -3   2  14        0.40        0.31      0.86 o 
  -2   2  14        2.45        1.46      1.29 o 
  -1   2  14       54.98       55.39      7.27 o 
   0   2  14        2.41        1.17      1.12 o 
   1   2  14       33.98       43.12      6.79 o 
   2   2  14        0.28        0.85      1.39 o 
  -3   3  14        6.60        8.98      2.01 o 
  -2   3  14        6.45        5.98      2.38 o 
  -1   3  14        0.14       -1.09      1.59 o 
   0   3  14       27.30       30.60      5.45 o 
   1   3  14       46.62       44.87      6.76 o 
   2   3  14       49.62       69.19      8.78 o 
  -3   4  14        4.68        3.73      1.39 o 
  -2   4  14       40.39       36.13      5.54 o 
  -1   4  14       21.47       30.00      5.23 o 
   0   4  14        7.34        9.13      3.07 o 
   1   4  14       16.20       11.01      3.36 o 
   2   4  14        0.06       -0.92      1.49 o 
   3   4  14        5.56        7.19      2.86 o 
  -3   5  14       72.89       72.93      8.74 o 
  -2   5  14        8.52       13.16      3.47 o 
  -1   5  14        0.05        0.91      0.98 o 
   0   5  14       25.48       28.27      5.10 o 
   1   5  14        4.10        3.07      1.80 o 
   2   5  14        0.40       -0.73      1.03 o 
   3   5  14       24.17       25.51      5.39 o 
  -3   6  14       12.09       10.47      3.31 o 
  -2   6  14       38.98       39.45      5.50 o 
  -1   6  14       20.12       20.93      4.19 o 
   0   6  14      127.32      114.36     10.22 o 
   1   6  14        9.86       12.26      3.36 o 
   2   6  14        4.36        5.74      2.40 o 
   3   6  14       14.43       12.61      3.72 o 
  -2   7  14       42.70       40.24      6.48 o 
  -1   7  14        4.44        4.01      1.59 o 
   0   7  14        7.96        7.32      2.65 o 
   1   7  14        8.31        8.78      2.82 o 
   2   7  14       12.51       13.92      5.08 o 
   3   7  14       10.44        6.72      2.93 o 
  -1   8  14       12.63       13.29      3.21 o 
   0   8  14        0.72        0.16      0.86 o 
   1   8  14        0.17       -1.36      0.91 o 
   2   8  14        3.46        0.38      1.08 o 
  -1   9  14       52.69       69.02      8.18 o 
   0   9  14        3.04        3.66      1.69 o 
   1   9  14        3.11        3.03      2.03 o 
   2   9  14        2.33       -0.26      0.82 o 
   0  10  14        0.04        0.51      1.09 o 
   1  10  14        0.35       -2.71      1.81 o 
  -2   1  15      134.93      162.48     13.26 o 
  -1   1  15        0.11        1.82      1.80 o 
   0   1  15        1.05        3.38      1.82 o 
  -2   2  15       73.27       98.68     10.30 o 
  -1   2  15        0.51        0.43      0.64 o 
   0   2  15       15.40       13.85      3.68 o 
   1   2  15        7.32        3.75      2.23 o 
  -2   3  15        0.96        1.10      1.21 o 
  -1   3  15       21.98       22.44      4.79 o 
   0   3  15        0.20        1.21      1.77 o 
   1   3  15      132.79      158.14     13.32 o 
  -2   4  15       32.88       32.35      5.54 o 
  -1   4  15       93.42       93.25      9.48 o 
   0   4  15       40.66       43.85      6.73 o 
   1   4  15        0.21        6.59      2.83 o 
   2   4  15        5.07        4.41      1.85 o 
  -2   5  15        1.02        0.38      0.68 o 
  -1   5  15       16.79       17.34      4.00 o 
   0   5  15        1.31       -0.37      1.48 o 
   1   5  15       15.21       19.15      4.38 o 
   2   5  15        7.26        5.06      2.20 o 
  -2   6  15       33.36       36.42      5.57 o 
  -1   6  15        0.98        1.11      1.12 o 
   0   6  15       95.80      103.55     10.05 o 
   1   6  15       67.10       85.39      9.59 o 
   2   6  15       12.82       16.10      4.22 o 
  -1   7  15        1.02        0.13      0.58 o 
   0   7  15        9.57        9.88      2.85 o 
   1   7  15        7.68        7.71      2.96 o 
   2   7  15        0.69       -0.95      1.75 o 
   0   8  15        0.77        4.33      2.12 o 
   1   8  15       80.34       76.41      6.40 o 
  -1   4  16       50.17       51.04      7.44 o 
   0   4  16        7.39       11.44      3.80 o 
   0   5  16       12.45       19.09      4.55 o 
   0   6  16      138.06      160.84     13.17 o 
   1   6  16        2.17        0.83      1.38 o 
                                                 
